# Supplementary material for: Bis(4-hy­droxy­benzoato-κ2 O,O′)bis­(pyridine-κN)copper(II)
Source: Acta Crystallogr Sect E Struct Rep Online. 2011 Jun 18;67(Pt 7):m952. doi: 10.1107/S1600536811023038 (PMC3151994; doi:10.1107/S1600536811023038)
Supplement: Supplementary file 1 [file e-67-0m952-sup1.cif]

##############################################################################
#                                                                            #
# This CIF contains the data in a paper accepted for publication in          #
# Acta Crystallographica Section E. It conforms to the requirements of       #
# Notes for Authors for Acta Crystallographica Section E, and has been       #
# peer reviewed under the auspices of the IUCr Commission on Journals.       #
#                                                                            #
# Full details of the Crystallographic Information File format               #
# are given in the paper "The Crystallographic Information File (CIF):       #
# a New Standard Archive File for Crystallography" by S. R. Hall, F. H.      #
# Allen and I. D. Brown [Acta Cryst. (1991), A47, 655-685].                  #
#                                                                            #
# The current version of the core CIF dictionary is obtainable from          #
# ftp://ftp.iucr.org/pub/cif_core.dic.                                       #
#                                                                            #
# Software is freely available for graphical display of the structure(s)     #
# in this CIF. For information consult the CIF software page                 #
# http://www.iucr.org/resources/cif/software.                                #
#                                                                            #
# This file may be used for bona fide research purposes within the           #
# scientific community so long as proper attribution is given to the journal # 
# article from which it was obtained.                                        #
#                                                                            #
##############################################################################
data_I
_audit_creation_method     SHELXL-97
_chemical_name_systematic
;
Bis(4-hydroxybenzoato-\k^2^<i>O</i>,<i>O</i>')bis(pyridine-\k<i>N</i>)copper(II)
;
_chemical_name_common     ?
_chemical_formula_moiety     'C24 H20 Cu N2 O6'
_chemical_formula_sum     'C24 H20 Cu N2 O6'
_chemical_formula_iupac     '[Cu (C7 H5 O3)2 (C5 H5 N)2]'
_chemical_formula_weight     495.96
_chemical_melting_point     ?
_symmetry_cell_setting     monoclinic
_symmetry_space_group_name_H-M     'P 21/c'
_symmetry_space_group_name_Hall     '-P 2ybc'
loop_
    _symmetry_equiv_pos_as_xyz
    'x, y, z'
    '-x, y+1/2, -z+1/2'
    '-x, -y, -z'
    'x, -y-1/2, z-1/2'
_cell_length_a     10.6715(2)
_cell_length_b     8.53850(10)
_cell_length_c     12.3988(2)
_cell_angle_alpha     90.00
_cell_angle_beta     109.1240(10)
_cell_angle_gamma     90.00
_cell_volume     1067.41(3)
_cell_formula_units_Z     2
_cell_measurement_reflns_used     4633
_cell_measurement_theta_min     2.95
_cell_measurement_theta_max     28.24
_cell_measurement_temperature     100(2)
_exptl_crystal_description     block
_exptl_crystal_colour     'dark green'
_exptl_crystal_size_max     0.30
_exptl_crystal_size_mid     0.26
_exptl_crystal_size_min     0.20
_exptl_crystal_density_diffrn     1.543
_exptl_crystal_density_meas     ?
_exptl_crystal_density_method     'not measured'
_exptl_crystal_F_000     510
_exptl_absorpt_coefficient_mu     1.069
_exptl_absorpt_correction_type     multi-scan
_exptl_absorpt_process_details     '(SADABS; Sheldrick, 1996)'
_exptl_absorpt_correction_T_min     0.6627
_exptl_absorpt_correction_T_max     0.7457
_exptl_special_details
;
;
_diffrn_ambient_temperature     100(2)
_diffrn_radiation_type     MoK\a
_diffrn_radiation_wavelength     0.71073
_diffrn_radiation_source     'fine-focus sealed tube'
_diffrn_radiation_monochromator     graphite
_diffrn_measurement_device_type     'Bruker SMART APEXII'
_diffrn_measurement_method     '\f and \w'
_diffrn_reflns_number     9756
_diffrn_reflns_av_R_equivalents     0.0229
_diffrn_reflns_av_sigmaI/netI     0.0209
_diffrn_reflns_theta_min     2.02
_diffrn_reflns_theta_max     27.50
_diffrn_reflns_theta_full     27.50
_diffrn_measured_fraction_theta_max     1.000
_diffrn_measured_fraction_theta_full     1.000
_diffrn_reflns_limit_h_min     -13
_diffrn_reflns_limit_h_max     13
_diffrn_reflns_limit_k_min     -11
_diffrn_reflns_limit_k_max     11
_diffrn_reflns_limit_l_min     -16
_diffrn_reflns_limit_l_max     16
_refine_special_details
;
Refinement of <i>F</i>^2^ against ALL reflections. The weighted <i>R</i>-factor
<i>wR</i> and goodness of fit <i>S</i> are based on <i>F</i>^2^, conventional
<i>R</i>-factors <i>R</i> are based on <i>F</i>, with <i>F</i> set to zero for
negative <i>F</i>^2^. The threshold expression of <i>F</i>^2^ >
\s(<i>F</i>^2^) is used only for calculating <i>R</i>-factors(gt) <i>etc</i>.
and is not relevant to the choice of reflections for refinement.
<i>R</i>-factors based on <i>F</i>^2^ are statistically about twice as large
as those based on <i>F</i>, and <i>R</i>- factors based on ALL data will be
even larger.
;
_reflns_number_total     2448
_reflns_number_gt     2202
_reflns_threshold_expression     I>2sigma(I)
_refine_ls_structure_factor_coef     Fsqd
_refine_ls_matrix_type     full
_refine_ls_R_factor_all     0.0306
_refine_ls_R_factor_gt     0.0263
_refine_ls_wR_factor_gt     0.0643
_refine_ls_wR_factor_ref     0.0664
_refine_ls_goodness_of_fit_ref     1.055
_refine_ls_restrained_S_all     1.055
_refine_ls_number_reflns     2448
_refine_ls_number_parameters     152
_refine_ls_number_restraints     0
_refine_ls_hydrogen_treatment     constr
_refine_ls_weighting_scheme     calc
_refine_ls_weighting_details
         'calc w=1/[\s^2^(Fo^2^)+(0.0301P)^2^+0.7197P] where P=(Fo^2^+2Fc^2^)/3'
_atom_sites_solution_hydrogens     geom
_atom_sites_solution_primary     direct
_atom_sites_solution_secondary     difmap
_refine_ls_shift/su_max     0.000
_refine_ls_shift/su_mean     0.000
_refine_diff_density_max     0.379
_refine_diff_density_min     -0.318
_refine_ls_extinction_method     none
_refine_ls_extinction_coef     ?
loop_
    _atom_type_symbol
    _atom_type_description
    _atom_type_scat_dispersion_real
    _atom_type_scat_dispersion_imag
    _atom_type_scat_source
    'C' 'C' 0.0033 0.0016
                         'International Tables Vol C Tables 4.2.6.8 and 6.1.1.4'
    'H' 'H' 0.0000 0.0000
                         'International Tables Vol C Tables 4.2.6.8 and 6.1.1.4'
    'N' 'N' 0.0061 0.0033
                         'International Tables Vol C Tables 4.2.6.8 and 6.1.1.4'
    'O' 'O' 0.0106 0.0060
                         'International Tables Vol C Tables 4.2.6.8 and 6.1.1.4'
    'Cu' 'Cu' 0.3201 1.2651
                         'International Tables Vol C Tables 4.2.6.8 and 6.1.1.4'
_computing_data_collection     'APEX2 (Bruker, 2008)'
_computing_cell_refinement     'SAINT (Bruker, 2008)'
_computing_data_reduction     'SAINT (Bruker, 2008)'
_computing_structure_solution     'SHELXS97 (Sheldrick, 2008)'
_computing_structure_refinement     'SHELXL97 (Sheldrick, 2008)'
_computing_molecular_graphics     'X-SEED (Barbour, 2001)'
_computing_publication_material     'pubCIF (Westrip, 2010)'
loop_
    _atom_site_type_symbol
    _atom_site_label
    _atom_site_fract_x
    _atom_site_fract_y
    _atom_site_fract_z
    _atom_site_U_iso_or_equiv
    _atom_site_adp_type
    _atom_site_calc_flag
    _atom_site_refinement_flags
    _atom_site_occupancy
    _atom_site_symmetry_multiplicity
    _atom_site_disorder_assembly
    _atom_site_disorder_group
    Cu Cu1 1.0000 0.0000 1.0000 0.01147(8) Uani d S 1 2 . .
    O O1 0.82299(10) 0.04277(13) 1.01071(9) 0.0143(2) Uani d . 1 1 . .
    O O2 0.81152(11) 0.10333(13) 0.83387(9) 0.0162(2) Uani d . 1 1 . .
    O O3 0.28650(12) 0.42997(16) 0.85782(10) 0.0258(3) Uani d . 1 1 . .
    H H3A 0.2618 0.4788 0.7956 0.039 Uiso calc R 1 1 . .
    N N1 1.05579(12) 0.21481(15) 1.06344(11) 0.0139(3) Uani d . 1 1 . .
    C C1 0.76211(15) 0.10384(17) 0.91341(13) 0.0138(3) Uani d . 1 1 . .
    C C2 0.63226(15) 0.18074(17) 0.89663(13) 0.0152(3) Uani d . 1 1 . .
    C C3 0.56256(16) 0.24646(19) 0.79114(14) 0.0181(3) Uani d . 1 1 . .
    H H3 0.5956 0.2350 0.7291 0.022 Uiso calc R 1 1 . .
    C C4 0.44571(16) 0.32832(19) 0.77537(14) 0.0191(3) Uani d . 1 1 . .
    H H4 0.3985 0.3717 0.7028 0.023 Uiso calc R 1 1 . .
    C C5 0.39815(16) 0.3465(2) 0.86627(14) 0.0193(3) Uani d . 1 1 . .
    C C6 0.46532(18) 0.2783(2) 0.97123(15) 0.0270(4) Uani d . 1 1 . .
    H H6 0.4314 0.2881 1.0328 0.032 Uiso calc R 1 1 . .
    C C7 0.58159(17) 0.1960(2) 0.98591(14) 0.0232(4) Uani d . 1 1 . .
    H H7 0.6271 0.1496 1.0577 0.028 Uiso calc R 1 1 . .
    C C8 1.01481(17) 0.27077(19) 1.14781(14) 0.0188(3) Uani d . 1 1 . .
    H H8 0.9540 0.2105 1.1719 0.023 Uiso calc R 1 1 . .
    C C9 1.05787(19) 0.4126(2) 1.20074(15) 0.0242(4) Uani d . 1 1 . .
    H H9 1.0285 0.4478 1.2611 0.029 Uiso calc R 1 1 . .
    C C10 1.14449(18) 0.50256(19) 1.16446(15) 0.0226(3) Uani d . 1 1 . .
    H H10 1.1758 0.6003 1.1996 0.027 Uiso calc R 1 1 . .
    C C11 1.18455(16) 0.4474(2) 1.07611(15) 0.0205(3) Uani d . 1 1 . .
    H H11 1.2425 0.5076 1.0485 0.025 Uiso calc R 1 1 . .
    C C12 1.13899(15) 0.30311(18) 1.02847(14) 0.0170(3) Uani d . 1 1 . .
    H H12 1.1678 0.2651 0.9685 0.020 Uiso calc R 1 1 . .
loop_
    _atom_site_aniso_label
    _atom_site_aniso_U_11
    _atom_site_aniso_U_22
    _atom_site_aniso_U_33
    _atom_site_aniso_U_12
    _atom_site_aniso_U_13
    _atom_site_aniso_U_23
    Cu1 0.01118(13) 0.00913(13) 0.01483(14) -0.00004(9) 0.00523(9) -0.00102(10)
    O1 0.0129(5) 0.0132(5) 0.0172(5) 0.0019(4) 0.0054(4) 0.0005(4)
    O2 0.0161(5) 0.0159(5) 0.0175(5) -0.0010(4) 0.0066(4) -0.0009(4)
    O3 0.0220(6) 0.0344(7) 0.0245(6) 0.0126(5) 0.0124(5) 0.0100(5)
    N1 0.0142(6) 0.0115(6) 0.0158(6) 0.0012(5) 0.0045(5) 0.0001(5)
    C1 0.0132(7) 0.0085(6) 0.0193(7) -0.0027(5) 0.0047(6) -0.0019(6)
    C2 0.0128(7) 0.0117(7) 0.0200(8) -0.0013(6) 0.0039(6) -0.0020(6)
    C3 0.0199(8) 0.0170(7) 0.0186(8) 0.0011(6) 0.0080(6) -0.0001(6)
    C4 0.0204(8) 0.0188(8) 0.0173(7) 0.0026(6) 0.0050(6) 0.0027(6)
    C5 0.0140(7) 0.0208(8) 0.0237(8) 0.0024(6) 0.0070(6) 0.0037(7)
    C6 0.0255(9) 0.0378(11) 0.0227(9) 0.0111(8) 0.0148(7) 0.0085(8)
    C7 0.0207(8) 0.0299(9) 0.0197(8) 0.0066(7) 0.0076(6) 0.0075(7)
    C8 0.0265(8) 0.0140(7) 0.0199(8) -0.0026(6) 0.0130(7) -0.0004(6)
    C9 0.0374(10) 0.0175(8) 0.0222(8) -0.0034(7) 0.0160(7) -0.0052(7)
    C10 0.0292(9) 0.0139(7) 0.0251(8) -0.0052(7) 0.0094(7) -0.0049(7)
    C11 0.0202(8) 0.0151(7) 0.0281(9) -0.0039(6) 0.0107(7) -0.0009(7)
    C12 0.0169(7) 0.0151(7) 0.0210(8) -0.0003(6) 0.0089(6) -0.0016(6)
_geom_special_details
;
All e.s.d.'s (except the e.s.d. in the dihedral angle between two l.s. planes)
are estimated using the full covariance matrix. The cell e.s.d.'s are taken
into account individually in the estimation of e.s.d.'s in distances, angles
and torsion angles; correlations between e.s.d.'s in cell parameters are only
used when they are defined by crystal symmetry. An approximate (isotropic)
treatment of cell e.s.d.'s is used for estimating e.s.d.'s involving l.s.
planes.
;
loop_
    _geom_bond_atom_site_label_1
    _geom_bond_atom_site_label_2
    _geom_bond_site_symmetry_2
    _geom_bond_distance
    _geom_bond_publ_flag
    Cu1 O1 . 1.9706(10) ?
    Cu1 N1 . 2.0076(13) ?
    Cu1 O2 . 2.5204(11) ?
    O1 C1 . 1.2790(19) ?
    O2 C1 . 1.2614(18) ?
    O3 C5 . 1.3624(19) ?
    O3 H3A . 0.8400 ?
    N1 C12 . 1.340(2) ?
    N1 C8 . 1.347(2) ?
    C1 C2 . 1.485(2) ?
    C2 C7 . 1.388(2) ?
    C2 C3 . 1.393(2) ?
    C3 C4 . 1.386(2) ?
    C3 H3 . 0.9500 ?
    C4 C5 . 1.388(2) ?
    C4 H4 . 0.9500 ?
    C5 C6 . 1.391(2) ?
    C6 C7 . 1.385(2) ?
    C6 H6 . 0.9500 ?
    C7 H7 . 0.9500 ?
    C8 C9 . 1.382(2) ?
    C8 H8 . 0.9500 ?
    C9 C10 . 1.386(2) ?
    C9 H9 . 0.9500 ?
    C10 C11 . 1.383(2) ?
    C10 H10 . 0.9500 ?
    C11 C12 . 1.384(2) ?
    C11 H11 . 0.9500 ?
    C12 H12 . 0.9500 ?
loop_
    _geom_angle_atom_site_label_1
    _geom_angle_atom_site_label_2
    _geom_angle_atom_site_label_3
    _geom_angle_site_symmetry_1
    _geom_angle_site_symmetry_3
    _geom_angle
    _geom_angle_publ_flag
    O1 Cu1 O1 . 3_757 180.0 ?
    O1 Cu1 N1 . 3_757 91.60(5) ?
    O1 Cu1 N1 . . 88.40(5) ?
    O1 Cu1 N1 3_757 . 91.60(5) ?
    N1 Cu1 N1 3_757 . 180.0 ?
    O1 Cu1 O2 . . 57.60(4) ?
    O1 Cu1 O2 3_757 . 122.40(4) ?
    N1 Cu1 O2 3_757 . 86.83(4) ?
    N1 Cu1 O2 . . 93.17(4) ?
    C1 O1 Cu1 . . 102.35(9) ?
    C1 O2 Cu1 . . 77.78(8) ?
    C5 O3 H3A . . 109.5 ?
    C12 N1 C8 . . 118.01(13) ?
    C12 N1 Cu1 . . 122.01(10) ?
    C8 N1 Cu1 . . 119.89(10) ?
    O2 C1 O1 . . 121.52(14) ?
    O2 C1 C2 . . 120.11(14) ?
    O1 C1 C2 . . 118.34(13) ?
    C7 C2 C3 . . 118.88(14) ?
    C7 C2 C1 . . 121.28(14) ?
    C3 C2 C1 . . 119.75(14) ?
    C4 C3 C2 . . 120.95(15) ?
    C4 C3 H3 . . 119.5 ?
    C2 C3 H3 . . 119.5 ?
    C3 C4 C5 . . 119.55(15) ?
    C3 C4 H4 . . 120.2 ?
    C5 C4 H4 . . 120.2 ?
    O3 C5 C4 . . 122.64(15) ?
    O3 C5 C6 . . 117.43(15) ?
    C4 C5 C6 . . 119.94(15) ?
    C7 C6 C5 . . 120.02(15) ?
    C7 C6 H6 . . 120.0 ?
    C5 C6 H6 . . 120.0 ?
    C6 C7 C2 . . 120.61(15) ?
    C6 C7 H7 . . 119.7 ?
    C2 C7 H7 . . 119.7 ?
    N1 C8 C9 . . 122.52(15) ?
    N1 C8 H8 . . 118.7 ?
    C9 C8 H8 . . 118.7 ?
    C8 C9 C10 . . 119.02(15) ?
    C8 C9 H9 . . 120.5 ?
    C10 C9 H9 . . 120.5 ?
    C11 C10 C9 . . 118.72(15) ?
    C11 C10 H10 . . 120.6 ?
    C9 C10 H10 . . 120.6 ?
    C10 C11 C12 . . 119.01(15) ?
    C10 C11 H11 . . 120.5 ?
    C12 C11 H11 . . 120.5 ?
    N1 C12 C11 . . 122.69(15) ?
    N1 C12 H12 . . 118.7 ?
    C11 C12 H12 . . 118.7 ?
loop_
    _geom_torsion_atom_site_label_1
    _geom_torsion_atom_site_label_2
    _geom_torsion_atom_site_label_3
    _geom_torsion_atom_site_label_4
    _geom_torsion_site_symmetry_1
    _geom_torsion_site_symmetry_2
    _geom_torsion_site_symmetry_3
    _geom_torsion_site_symmetry_4
    _geom_torsion
    _geom_torsion_publ_flag
    O1 Cu1 O1 C1 3_757 . . . -10E1(5)
                                     ?
    N1 Cu1 O1 C1 3_757 . . . -90.19(9) ?
    N1 Cu1 O1 C1 . . . . 89.81(9) ?
    O2 Cu1 O1 C1 . . . . -4.95(8) ?
    O1 Cu1 O2 C1 . . . . 5.02(8) ?
    O1 Cu1 O2 C1 3_757 . . . -174.98(8) ?
    N1 Cu1 O2 C1 3_757 . . . 98.93(9) ?
    N1 Cu1 O2 C1 . . . . -81.07(9) ?
    O1 Cu1 N1 C12 . . . . -143.73(12) ?
    O1 Cu1 N1 C12 3_757 . . . 36.27(12) ?
    N1 Cu1 N1 C12 3_757 . . . 0E1(10)
                                     ?
    O2 Cu1 N1 C12 . . . . -86.30(12) ?
    O1 Cu1 N1 C8 . . . . 39.72(12) ?
    O1 Cu1 N1 C8 3_757 . . . -140.28(12) ?
    N1 Cu1 N1 C8 3_757 . . . 0E1(10)
                                   ?
    O2 Cu1 N1 C8 . . . . 97.15(12) ?
    Cu1 O2 C1 O1 . . . . -7.68(13) ?
    Cu1 O2 C1 C2 . . . . 170.43(13) ?
    Cu1 O1 C1 O2 . . . . 9.84(16) ?
    Cu1 O1 C1 C2 . . . . -168.30(11) ?
    O2 C1 C2 C7 . . . . -173.84(15) ?
    O1 C1 C2 C7 . . . . 4.3(2) ?
    O2 C1 C2 C3 . . . . 2.7(2) ?
    O1 C1 C2 C3 . . . . -179.10(14) ?
    C7 C2 C3 C4 . . . . 1.1(2) ?
    C1 C2 C3 C4 . . . . -175.51(14) ?
    C2 C3 C4 C5 . . . . 0.7(2) ?
    C3 C4 C5 O3 . . . . 177.74(15) ?
    C3 C4 C5 C6 . . . . -2.2(3) ?
    O3 C5 C6 C7 . . . . -178.07(17) ?
    C4 C5 C6 C7 . . . . 1.9(3) ?
    C5 C6 C7 C2 . . . . 0.0(3) ?
    C3 C2 C7 C6 . . . . -1.5(3) ?
    C1 C2 C7 C6 . . . . 175.12(17) ?
    C12 N1 C8 C9 . . . . -1.7(2) ?
    Cu1 N1 C8 C9 . . . . 175.01(13) ?
    N1 C8 C9 C10 . . . . 1.3(3) ?
    C8 C9 C10 C11 . . . . 0.2(3) ?
    C9 C10 C11 C12 . . . . -1.2(3) ?
    C8 N1 C12 C11 . . . . 0.6(2) ?
    Cu1 N1 C12 C11 . . . . -176.06(12) ?
    C10 C11 C12 N1 . . . . 0.9(3) ?
loop_
    _geom_hbond_atom_site_label_D
    _geom_hbond_atom_site_label_H
    _geom_hbond_atom_site_label_A
    _geom_hbond_site_symmetry_A
    _geom_hbond_distance_DH
    _geom_hbond_distance_HA
    _geom_hbond_distance_DA
    _geom_hbond_angle_DHA
    O3 H3A O2 2_656 0.84 1.87 2.7028(16) 171
data_global
_journal_date_recd_electronic     2011-05-21
_journal_date_accepted     2011-06-14
_journal_name_full     'Acta Crystallographica, Section E'
_journal_year     2011
_journal_volume     67
_journal_issue      7
_journal_page_first     m952
_journal_page_last     m952
_journal_paper_category     QM
_journal_coeditor_code     OM2435
_publ_contact_author_name     'Kong Mun Lo'
_publ_contact_author_address
;
Department of Chemistry
University of Malaya
50603 Kuala Lumpur
Malaysia
;
_publ_contact_author_email     'kmlo@um.edu.my'
_publ_contact_author_fax     '03 7967 4193'
_publ_contact_author_phone     '03 7967 4262'
_publ_section_title
;\
Bis(4-hydroxybenzoato-\k^2^<i>O</i>,<i>O</i>')bis(pyridine-\k<i>N</i>)\
copper(II)
;
loop_
    _publ_author_name
    _publ_author_footnote
    _publ_author_address
    'Ozair, Lailatun Nazirah' .
;
Department of Chemistry
University of Malaya
50603 Kuala Lumpur
Malaysia
;
    'Abdullah, Norbani' .
;
Department of Chemistry
University of Malaya
50603 Kuala Lumpur
Malaysia
;
    'Lo, Kong Mun' .
;
Department of Chemistry
University of Malaya
50603 Kuala Lumpur
Malaysia
;
