# Supplementary material for: Bis(4-hy­droxy­benzoato-κ2 O,O′)bis­(pyridine-κN)copper(II)
Source: Acta Crystallogr Sect E Struct Rep Online. 2011 Jun 18;67(Pt 7):m952. doi: 10.1107/S1600536811023038 (PMC3151994; doi:10.1107/S1600536811023038)
Supplement: Supplementary file 2 [file e-67-0m952-Isup2.hkl]

# 
# h,k,l, Fc-squared, Fo-squared, sigma(Fo-squared) and status flag 
# 
data_I
_shelx_title ' norbani1645_0m in P2(1)/c' 
_shelx_refln_list_code          4 
_shelx_F_calc_maximum      136.08 
_exptl_crystal_F_000       510.00 
_reflns_d_resolution_high  0.7696 
 
loop_ 
 _symmetry_equiv_pos_as_xyz 
 'x, y, z' 
 '-x, y+1/2, -z+1/2' 
 '-x, -y, -z' 
 'x, -y-1/2, z-1/2' 
 
_cell_length_a    10.6715 
_cell_length_b     8.5385 
_cell_length_c    12.3988 
_cell_angle_alpha  90.000 
_cell_angle_beta  109.124 
_cell_angle_gamma  90.000 
 
_shelx_F_squared_multiplier     1.000 
 
loop_ 
 _refln_index_h 
 _refln_index_k 
 _refln_index_l 
 _refln_F_squared_calc 
 _refln_F_squared_meas 
 _refln_F_squared_sigma 
 _refln_observed_status 
   1   0   0     4199.30     4411.04     85.43 o 
   2   0   0     4147.95     3918.45     33.63 o 
   3   0   0       30.88       61.35      1.69 o 
   4   0   0     1415.80     1211.55     17.78 o 
   5   0   0    10754.15    10927.28    121.69 o 
   6   0   0     1658.42     1631.53     28.81 o 
   7   0   0     3107.70     3127.64     50.06 o 
   8   0   0        4.62       -1.57      4.17 o 
   9   0   0       26.12       32.93      6.15 o 
  10   0   0      161.69      172.24     11.46 o 
  11   0   0      841.40      811.78     22.79 o 
  12   0   0      163.89      143.45     17.70 o 
  13   0   0      216.19      227.93     37.77 o 
   1   1   0        0.12        4.68      1.29 o 
   2   1   0     1306.44     1366.15     15.42 o 
   3   1   0     1360.89     1465.50     13.22 o 
   4   1   0     1398.41     1409.79     13.18 o 
   5   1   0      731.26      755.71      8.49 o 
   6   1   0      299.70      313.59     10.78 o 
   7   1   0      236.28      257.79      4.79 o 
   8   1   0      117.06      139.05      8.76 o 
   9   1   0      157.07      157.61      7.28 o 
  10   1   0        9.41       13.56      4.04 o 
  11   1   0       63.32       61.07      5.85 o 
  12   1   0      182.26      165.89      9.19 o 
  13   1   0       12.27       22.11      5.62 o 
   0   2   0      126.22      139.41      3.21 o 
   1   2   0    12724.45    13163.07    104.38 o 
   2   2   0     4469.29     4801.61     38.15 o 
   3   2   0      128.74       69.55      2.36 o 
   4   2   0     2388.34     2347.83     18.73 o 
   5   2   0      961.60      930.67     10.32 o 
   6   2   0     3952.61     3917.33     33.88 o 
   7   2   0      644.77      608.52      8.46 o 
   8   2   0      491.67      452.99     10.33 o 
   9   2   0       63.47       72.39      6.76 o 
  10   2   0     1176.02     1139.80     21.61 o 
  11   2   0      673.80      656.35     14.60 o 
  12   2   0      551.49      530.07     13.76 o 
   1   3   0      217.03      255.13      3.59 o 
   2   3   0     3440.68     3555.74     27.12 o 
   3   3   0      186.46      199.45      4.05 o 
   4   3   0      737.57      739.41      7.77 o 
   5   3   0      110.61      106.05      3.69 o 
   6   3   0      281.51      307.51      7.29 o 
   7   3   0      309.00      289.52      6.06 o 
   8   3   0      106.29      105.57      4.41 o 
   9   3   0      194.06      179.61     10.02 o 
  10   3   0        0.10       -3.13      3.57 o 
  11   3   0        0.10       -3.39      3.91 o 
  12   3   0       19.16       26.92      5.66 o 
   0   4   0     4131.37     4214.29     49.07 o 
   1   4   0     3252.25     3332.89     25.81 o 
   2   4   0     5629.73     5687.05     42.74 o 
   3   4   0      985.72      962.21     11.69 o 
   4   4   0     1178.19     1091.74     14.22 o 
   5   4   0      832.47      794.73     16.32 o 
   6   4   0     2056.97     2094.49     25.61 o 
   7   4   0     2248.65     2225.52     22.52 o 
   8   4   0      400.30      431.66      9.41 o 
   9   4   0      674.06      631.38     13.36 o 
  10   4   0      118.60      117.98      7.42 o 
  11   4   0      325.98      325.60     10.82 o 
  12   4   0      233.27      252.40     11.35 o 
   1   5   0       40.41       52.39      2.65 o 
   2   5   0       61.80       80.91      2.41 o 
   3   5   0      216.03      210.25      4.12 o 
   4   5   0     1064.51     1112.46     12.36 o 
   5   5   0       37.52       35.74      2.38 o 
   6   5   0       51.00       52.24      3.90 o 
   7   5   0       45.52       49.00      5.66 o 
   8   5   0        3.08        1.88      2.72 o 
   9   5   0       44.97       39.45      7.20 o 
  10   5   0       30.53       34.56      6.24 o 
  11   5   0       55.18       55.35      7.51 o 
   0   6   0      227.83      229.40      6.38 o 
   1   6   0      165.11      181.61     16.30 o 
   2   6   0     1546.33     1568.78     14.39 o 
   3   6   0      875.28      864.93      9.97 o 
   4   6   0       11.34       14.38      2.44 o 
   5   6   0      737.57      745.95     11.75 o 
   6   6   0      720.59      697.19     15.45 o 
   7   6   0      795.80      792.00     17.10 o 
   8   6   0     1442.77     1392.92     24.80 o 
   9   6   0      383.33      387.02     10.61 o 
  10   6   0      201.04      214.11     14.26 o 
  11   6   0       90.69      108.57     13.65 o 
   1   7   0      129.80      139.29      5.03 o 
   2   7   0        7.84        8.88      2.06 o 
   3   7   0       69.62       76.90      3.84 o 
   4   7   0      369.61      374.98      7.44 o 
   5   7   0       63.83       69.05      4.30 o 
   6   7   0       77.75       83.91      7.16 o 
   7   7   0        0.54        3.11      3.61 o 
   8   7   0       17.03       28.61      5.31 o 
   9   7   0       22.75       25.83      4.65 o 
  10   7   0       64.90       99.11     26.40 o 
   0   8   0      163.09      173.83     10.82 o 
   1   8   0      793.93      770.47     14.61 o 
   2   8   0      816.01      808.83     13.30 o 
   3   8   0      451.29      432.31      9.44 o 
   4   8   0      949.05      932.42     14.65 o 
   5   8   0      527.10      553.60     15.06 o 
   6   8   0      266.19      277.19      9.08 o 
   7   8   0      418.15      436.17     13.87 o 
   8   8   0      477.88      491.16     15.22 o 
   9   8   0      672.48      693.92     17.95 o 
   1   9   0       13.25       15.93      3.62 o 
   2   9   0      176.20      181.15     11.21 o 
   3   9   0       16.26       13.65      3.50 o 
   4   9   0       18.65       22.84      4.84 o 
   5   9   0       21.55       16.44      5.08 o 
   6   9   0      131.53      128.31      9.42 o 
   7   9   0       73.94       62.97     11.16 o 
   0  10   0      808.17      724.80     22.37 o 
   1  10   0      923.42      862.49     39.25 o 
   2  10   0      239.88      253.65      8.88 o 
   3  10   0      249.19      244.14      9.06 o 
   4  10   0      284.60      266.81     10.65 o 
   5  10   0      130.53      139.27     10.09 o 
   1  11   0      103.97      118.96      7.70 o 
 -13   1   1      186.76      199.33     10.25 o 
 -12   1   1      946.52      930.71     17.97 o 
 -11   1   1      998.20      975.96     17.67 o 
 -10   1   1      253.47      279.00      8.87 o 
  -9   1   1      400.61      412.14     10.07 o 
  -8   1   1      536.80      513.36     10.55 o 
  -7   1   1      134.79      108.48      4.00 o 
  -6   1   1     1486.54     1384.13     15.41 o 
  -5   1   1     6941.56     6969.21     56.02 o 
  -4   1   1     1179.79     1078.85     10.20 o 
  -3   1   1      154.41      141.92      3.48 o 
  -2   1   1       85.57      108.82      1.81 o 
  -1   1   1     7626.30     7749.17     67.45 o 
   0   1   1     2949.03     3319.87     28.64 o 
   1   1   1      721.81      768.49      7.76 o 
   2   1   1     8351.41     8036.50     79.86 o 
   3   1   1     3467.28     3391.91     28.10 o 
   4   1   1     2826.04     2765.75     23.81 o 
   5   1   1     2743.31     2645.78     23.39 o 
   6   1   1     1767.89     1627.43     16.49 o 
   7   1   1      453.37      422.65      6.41 o 
   8   1   1      554.67      551.38     11.47 o 
   9   1   1     1095.32     1081.11     17.72 o 
  10   1   1      508.17      516.08     12.26 o 
  11   1   1      289.48      275.68      9.86 o 
  12   1   1      351.60      354.02     12.16 o 
 -13   2   1       52.08       40.04      6.24 o 
 -12   2   1        0.07        8.77      6.17 o 
 -11   2   1        0.01        2.80      4.01 o 
 -10   2   1       26.32       30.63      4.61 o 
  -9   2   1       10.20        8.34      3.45 o 
  -8   2   1      130.05      141.19      7.38 o 
  -7   2   1      612.74      615.09      8.42 o 
  -6   2   1       65.12       81.50      7.42 o 
  -5   2   1      634.43      635.32      7.04 o 
  -4   2   1     1859.10     2011.69     16.34 o 
  -3   2   1      268.69      283.79      3.61 o 
  -2   2   1       83.73      118.35      2.62 o 
  -1   2   1     1841.86     1979.04     18.18 o 
   0   2   1      160.05      234.20      3.60 o 
   1   2   1    18518.27    19546.62    217.90 o 
   2   2   1      300.59      318.66      4.91 o 
   3   2   1      160.66      154.07      3.67 o 
   4   2   1     1252.86     1325.61     12.78 o 
   5   2   1      152.62      153.49      4.13 o 
   6   2   1      378.05      374.27      6.22 o 
   7   2   1      322.62      335.31      6.14 o 
   8   2   1       40.03       44.89      4.52 o 
   9   2   1        1.45        0.21      3.24 o 
  10   2   1       51.04       44.36      5.26 o 
  11   2   1       18.30       19.91      4.89 o 
  12   2   1       28.67       33.83      5.86 o 
 -12   3   1      344.14      353.43     11.49 o 
 -11   3   1      543.76      539.06     15.85 o 
 -10   3   1      870.18      820.90     15.74 o 
  -9   3   1      583.68      628.45     12.85 o 
  -8   3   1      868.06      864.05     11.35 o 
  -7   3   1     1622.47     1638.73     17.14 o 
  -6   3   1     1800.31     1791.18     16.88 o 
  -5   3   1     1402.08     1373.32     12.50 o 
  -4   3   1     5094.53     5382.80     40.61 o 
  -3   3   1       52.90       82.27      2.24 o 
  -2   3   1     3880.61     3991.80     32.78 o 
  -1   3   1      192.50      149.83      5.03 o 
   0   3   1     1093.39     1046.87     10.70 o 
   1   3   1     7045.71     7359.20     71.47 o 
   2   3   1     2039.07     1990.72     33.87 o 
   3   3   1     2099.23     1944.88     17.67 o 
   4   3   1      124.10      108.13      3.15 o 
   5   3   1     1035.26     1007.63     11.09 o 
   6   3   1     2451.65     2445.20     23.36 o 
   7   3   1     1615.10     1566.26     16.96 o 
   8   3   1      922.48      937.41     15.43 o 
   9   3   1      666.01      649.89     13.52 o 
  10   3   1      422.64      419.41     11.44 o 
  11   3   1      265.10      281.15     10.78 o 
  12   3   1      294.17      303.78     11.35 o 
 -12   4   1       14.73       13.82      6.71 o 
 -11   4   1        0.66       -0.04      4.22 o 
 -10   4   1       80.18       87.25      6.42 o 
  -9   4   1      257.27      245.47     14.41 o 
  -8   4   1      383.33      350.40      7.21 o 
  -7   4   1     1089.48     1089.37     13.32 o 
  -6   4   1      443.19      448.91      6.99 o 
  -5   4   1       72.72       72.09      2.84 o 
  -4   4   1       38.75       41.92      2.03 o 
  -3   4   1      332.70      363.40      6.20 o 
  -2   4   1      545.87      640.79      7.56 o 
  -1   4   1      147.65      137.66      2.71 o 
   0   4   1      300.10      368.64      4.99 o 
   1   4   1      783.16      870.52     10.61 o 
   2   4   1     3205.06     3451.16     29.52 o 
   3   4   1     2995.97     3167.07     30.19 o 
   4   4   1       68.98       60.43      3.34 o 
   5   4   1      361.98      353.18      6.64 o 
   6   4   1       43.32       44.11      3.83 o 
   7   4   1       91.79       91.96      4.38 o 
   8   4   1      151.75      160.81      5.51 o 
   9   4   1      220.72      236.20      9.14 o 
  10   4   1      276.78      254.57     10.13 o 
  11   4   1       35.47       44.42      6.42 o 
 -11   5   1      257.07      264.93     26.30 o 
 -10   5   1      387.96      411.27     16.27 o 
  -9   5   1       82.24       94.26      8.14 o 
  -8   5   1       15.18       25.87      3.09 o 
  -7   5   1      363.34      342.56      8.52 o 
  -6   5   1      424.19      438.36      9.31 o 
  -5   5   1     1980.64     1996.14     19.58 o 
  -4   5   1     1628.59     1559.14     15.71 o 
  -3   5   1     8283.38     8582.84     64.06 o 
  -2   5   1     1018.93     1006.21     14.98 o 
  -1   5   1      199.84      178.33      4.64 o 
   0   5   1     1011.47      995.24     10.63 o 
   1   5   1     2497.65     2493.49     25.34 o 
   2   5   1     4485.37     4600.77     35.87 o 
   3   5   1     1394.48     1338.15     13.95 o 
   4   5   1      206.37      199.71      4.82 o 
   5   5   1      352.91      344.76      6.75 o 
   6   5   1      129.96      125.59      7.00 o 
   7   5   1      303.75      294.91     10.62 o 
   8   5   1      253.73      251.14      7.24 o 
   9   5   1       81.32       77.38      7.27 o 
  10   5   1      531.13      515.89     15.18 o 
  11   5   1      511.09      464.05     15.24 o 
 -11   6   1        6.89       18.73      7.22 o 
 -10   6   1       65.88       72.13      9.09 o 
  -9   6   1        9.99       15.16      3.71 o 
  -8   6   1        1.62        1.55      3.06 o 
  -7   6   1       59.99       48.42      5.31 o 
  -6   6   1      199.12      185.04      8.32 o 
  -5   6   1      611.02      608.14      8.95 o 
  -4   6   1      279.03      259.21      4.91 o 
  -3   6   1        1.65        0.44      1.25 o 
  -2   6   1       64.36       64.36      2.52 o 
  -1   6   1      515.19      517.11      7.20 o 
   0   6   1       32.44       33.42      2.03 o 
   1   6   1      186.88      198.22      5.15 o 
   2   6   1      128.14      148.54      9.14 o 
   3   6   1      123.23      132.48      4.42 o 
   4   6   1      837.24      825.23     13.70 o 
   5   6   1       82.66       89.98      4.45 o 
   6   6   1       47.28       40.39      4.81 o 
   7   6   1      263.21      259.68      9.93 o 
   8   6   1      235.76      229.46     17.07 o 
   9   6   1        0.07        8.09      8.21 o 
  10   6   1        7.75       23.88      7.17 o 
 -10   7   1      443.06      478.90     36.78 o 
  -9   7   1      520.36      526.07     12.89 o 
  -8   7   1      545.45      551.98     15.09 o 
  -7   7   1      734.89      749.40     18.58 o 
  -6   7   1     1929.33     1837.64     33.53 o 
  -5   7   1      428.08      419.05     10.05 o 
  -4   7   1     1135.61     1140.09     15.87 o 
  -3   7   1     1100.15     1100.75     13.47 o 
  -2   7   1      485.37      474.95     10.41 o 
  -1   7   1      473.33      483.22     10.45 o 
   0   7   1      785.49      749.81     11.34 o 
   1   7   1     1101.93     1096.58     14.67 o 
   2   7   1      721.43      705.52     10.13 o 
   3   7   1      280.78      283.20      6.38 o 
   4   7   1     1296.85     1300.16     15.48 o 
   5   7   1      149.74      154.03      7.19 o 
   6   7   1      501.96      463.62     13.32 o 
   7   7   1      642.66      646.77     16.05 o 
   8   7   1      571.29      583.97     15.66 o 
   9   7   1      574.25      604.66     16.57 o 
  -9   8   1       21.37       16.46      4.63 o 
  -8   8   1        6.89       11.09      6.50 o 
  -7   8   1       52.03       51.49      6.61 o 
  -6   8   1       64.48       70.45      7.02 o 
  -5   8   1       11.79       13.85      3.11 o 
  -4   8   1       17.16       15.79      3.23 o 
  -3   8   1       10.29       10.58      2.90 o 
  -2   8   1       32.92       32.91      3.95 o 
  -1   8   1        3.31        1.43      2.57 o 
   0   8   1      370.74      355.39      9.59 o 
   1   8   1        4.80       10.29      3.22 o 
   2   8   1        5.91        9.19      2.68 o 
   3   8   1       98.81       94.67      5.35 o 
   4   8   1        0.35       -2.23      2.12 o 
   5   8   1      318.81      276.66      9.01 o 
   6   8   1      116.30      125.10      7.14 o 
   7   8   1       10.74       13.26      5.71 o 
   8   8   1       55.63       67.24      7.92 o 
  -7   9   1      178.28      187.04     11.23 o 
  -6   9   1      215.99      247.41     15.01 o 
  -5   9   1      536.24      550.90     15.91 o 
  -4   9   1      469.66      465.99     10.70 o 
  -3   9   1      150.86      150.90      6.96 o 
  -2   9   1      530.45      510.20     16.87 o 
  -1   9   1      578.38      536.19     12.65 o 
   0   9   1      669.06      653.79     14.29 o 
   1   9   1      563.07      554.93     13.00 o 
   2   9   1       45.15       48.40      5.32 o 
   3   9   1     1089.27     1105.12     17.14 o 
   4   9   1      855.45      831.59     20.61 o 
   5   9   1      333.64      316.40     12.37 o 
   6   9   1        5.24       13.34      6.55 o 
   7   9   1       63.10       49.64      6.81 o 
  -5  10   1        5.19        8.45      5.34 o 
  -4  10   1      226.76      240.83      8.92 o 
  -3  10   1       22.36       19.65      4.96 o 
  -2  10   1        5.00       11.17      3.72 o 
  -1  10   1        0.07       -1.91      3.38 o 
   0  10   1       13.83       12.80      4.00 o 
   1  10   1       54.02       51.43      6.29 o 
   2  10   1        8.50        8.17      3.38 o 
   3  10   1       46.45       49.64      4.96 o 
   4  10   1        0.21        6.97      5.68 o 
   5  10   1        6.19        3.47      5.14 o 
  -1  11   1      126.47      120.72      8.09 o 
   0  11   1      375.57      374.03     12.59 o 
   1  11   1       21.75       31.29      4.90 o 
 -13   0   2      164.04      159.23     12.65 o 
 -12   0   2      879.68      811.87     30.26 o 
 -11   0   2       33.56       48.71      7.61 o 
 -10   0   2      714.19      752.99     20.13 o 
  -9   0   2      676.67      712.20     18.52 o 
  -8   0   2      833.58      870.55     19.92 o 
  -7   0   2     2118.02     2155.38     28.02 o 
  -6   0   2     9616.46     9907.19    137.03 o 
  -5   0   2     1974.75     1978.01     31.39 o 
  -4   0   2       21.88       22.15      2.94 o 
  -3   0   2     1103.80     1135.46     14.65 o 
  -2   0   2    11454.88    11647.26    126.44 o 
  -1   0   2    16101.07    16598.03    220.80 o 
   0   0   2     8054.47     8214.76     89.22 o 
   1   0   2       19.10        2.37      1.68 o 
   2   0   2     2046.01     2191.57     26.02 o 
   3   0   2       13.88       17.63      3.46 o 
   4   0   2     2420.60     2272.60     28.23 o 
   5   0   2     2727.12     2647.25     32.94 o 
   6   0   2      112.65      109.52      4.33 o 
   7   0   2       60.37       43.81      5.65 o 
   8   0   2     1245.06     1170.45     25.81 o 
   9   0   2        9.71       10.43      5.15 o 
  10   0   2      246.64      257.05     15.82 o 
  11   0   2      542.60      497.35     18.89 o 
  12   0   2      278.50      291.05     15.90 o 
 -13   1   2       27.50       26.33      5.88 o 
 -12   1   2       69.37       90.72      6.88 o 
 -11   1   2       87.65       74.56      6.06 o 
 -10   1   2        0.29        3.54      3.47 o 
  -9   1   2       49.69       50.82      4.71 o 
  -8   1   2        5.24        5.76      3.03 o 
  -7   1   2      275.09      288.51      6.03 o 
  -6   1   2      563.95      627.82      8.19 o 
  -5   1   2       82.03      101.76      3.69 o 
  -4   1   2      444.70      496.13      6.10 o 
  -3   1   2      107.57      138.68      2.69 o 
  -2   1   2       26.52       22.26      1.04 o 
  -1   1   2     6654.47     7016.80     54.10 o 
   0   1   2     1373.74     1422.59     10.19 o 
   1   1   2     7846.07     8214.71     71.27 o 
   2   1   2     4969.70     5018.55     57.53 o 
   3   1   2      640.26      652.57      7.98 o 
   4   1   2       45.36       46.82      1.80 o 
   5   1   2      144.20      160.11      4.19 o 
   6   1   2        5.82       10.64      1.72 o 
   7   1   2      122.85      113.44      8.56 o 
   8   1   2       34.89       39.91      6.19 o 
   9   1   2       23.86       22.59      4.18 o 
  10   1   2       39.11       43.45      5.31 o 
  11   1   2       33.10       30.85      6.68 o 
  12   1   2        3.89       -6.51      4.34 o 
 -13   2   2      417.33      407.81     12.56 o 
 -12   2   2      428.32      431.90     12.53 o 
 -11   2   2     1172.23     1125.70     19.16 o 
 -10   2   2      816.65      873.42     15.72 o 
  -9   2   2      982.30      968.02     15.94 o 
  -8   2   2      136.67      137.01      5.75 o 
  -7   2   2     1215.35     1138.28     14.10 o 
  -6   2   2     2110.82     2035.54     18.83 o 
  -5   2   2     2403.56     2275.44     22.12 o 
  -4   2   2      283.51      251.85      3.72 o 
  -3   2   2      711.70      596.24     10.25 o 
  -2   2   2     3073.15     3022.22     27.27 o 
  -1   2   2     1645.77     1671.15     16.00 o 
   0   2   2      922.74      959.29      9.96 o 
   1   2   2     1403.86     1298.93     12.90 o 
   2   2   2       13.47        9.25      1.52 o 
   3   2   2     1571.39     1495.57     15.61 o 
   4   2   2     6192.24     6313.90     56.54 o 
   5   2   2     4786.57     4796.23     41.59 o 
   6   2   2     1590.70     1572.48     16.23 o 
   7   2   2      987.76      968.47     15.15 o 
   8   2   2      510.66      490.39     11.05 o 
   9   2   2      964.70      968.82     17.01 o 
  10   2   2      700.82      667.73     14.41 o 
  11   2   2     1057.94      988.71     18.86 o 
  12   2   2      681.27      689.66     26.35 o 
 -13   3   2       53.69       56.23      9.01 o 
 -12   3   2       41.12       39.18      5.68 o 
 -11   3   2       33.66       39.46      5.35 o 
 -10   3   2      111.37       95.93      6.59 o 
  -9   3   2      185.91      172.77      9.88 o 
  -8   3   2       11.81        9.88      2.77 o 
  -7   3   2        6.65        8.52      2.03 o 
  -6   3   2       62.96       60.68      2.71 o 
  -5   3   2      456.94      488.69      7.50 o 
  -4   3   2      517.23      568.54      6.88 o 
  -3   3   2       77.02       85.57      2.53 o 
  -2   3   2     1355.86     1477.91     14.99 o 
  -1   3   2        0.29        0.92      0.94 o 
   0   3   2     2030.29     2005.89     21.46 o 
   1   3   2     2806.05     3015.88     28.01 o 
   2   3   2      208.32      181.60      5.55 o 
   3   3   2     1222.50     1347.51     16.60 o 
   4   3   2      641.04      678.36     10.59 o 
   5   3   2      396.75      375.17      6.01 o 
   6   3   2       51.53       52.06      3.13 o 
   7   3   2      201.18      193.68      5.32 o 
   8   3   2       36.75       42.45      4.69 o 
   9   3   2       13.80       23.12      4.32 o 
  10   3   2        3.55        4.94      4.12 o 
  11   3   2      116.35      105.00      7.76 o 
 -12   4   2      145.36      158.53     10.43 o 
 -11   4   2      599.89      591.33     13.78 o 
 -10   4   2      775.72      725.08     14.59 o 
  -9   4   2      258.57      271.89      7.42 o 
  -8   4   2      807.96      795.44     12.95 o 
  -7   4   2      322.54      314.02      9.09 o 
  -6   4   2      940.53      912.73     10.55 o 
  -5   4   2     1601.97     1620.48     15.35 o 
  -4   4   2     1953.09     1926.33     18.24 o 
  -3   4   2     2605.60     2732.43     24.00 o 
  -2   4   2     1230.79     1225.26     13.49 o 
  -1   4   2     2434.37     2516.69     24.37 o 
   0   4   2     4605.92     4900.31     49.76 o 
   1   4   2     2824.68     2929.32     28.06 o 
   2   4   2     2137.54     2007.79     20.59 o 
   3   4   2        6.20        8.01      2.57 o 
   4   4   2      746.66      750.39     14.61 o 
   5   4   2     1175.12     1157.78     16.74 o 
   6   4   2     1802.27     1764.78     22.80 o 
   7   4   2      416.01      382.45     12.34 o 
   8   4   2       23.46       20.25      2.95 o 
   9   4   2       51.04       63.66      5.87 o 
  10   4   2      243.24      241.86     10.15 o 
  11   4   2      412.36      429.41     14.58 o 
 -12   5   2        4.13       11.58      7.32 o 
 -11   5   2       23.07       33.23      7.57 o 
 -10   5   2        5.67        7.45      4.08 o 
  -9   5   2       64.32       57.95      4.37 o 
  -8   5   2      110.74       89.85      4.78 o 
  -7   5   2       99.22       93.46      5.27 o 
  -6   5   2      201.52      177.32      4.14 o 
  -5   5   2       68.46       71.23      2.95 o 
  -4   5   2        7.55        6.48      1.39 o 
  -3   5   2      387.03      384.08     10.76 o 
  -2   5   2     1190.24     1201.76     12.91 o 
  -1   5   2      164.29      174.39      5.56 o 
   0   5   2      438.11      508.99      8.09 o 
   1   5   2      109.69      124.76      3.69 o 
   2   5   2      119.55      132.23      4.43 o 
   3   5   2      419.02      441.61      7.06 o 
   4   5   2      272.46      274.88      7.12 o 
   5   5   2     1506.53     1502.15     20.12 o 
   6   5   2       24.39       26.28      4.13 o 
   7   5   2       92.52       86.29      5.48 o 
   8   5   2       27.55       32.09      4.55 o 
   9   5   2       18.43       25.80      5.64 o 
  10   5   2       41.66       69.12      7.58 o 
  11   5   2        4.83       12.93      6.20 o 
 -11   6   2      269.58      275.85     15.29 o 
 -10   6   2      249.77      244.86     13.72 o 
  -9   6   2      672.97      663.57     13.77 o 
  -8   6   2      459.37      476.65     11.24 o 
  -7   6   2      346.85      356.49      9.16 o 
  -6   6   2       45.88       48.24      3.60 o 
  -5   6   2      233.34      213.92      5.21 o 
  -4   6   2     1582.45     1601.28     15.56 o 
  -3   6   2     1070.36     1062.09     12.31 o 
  -2   6   2      848.52      850.12      9.34 o 
  -1   6   2     1190.90     1178.05     12.68 o 
   0   6   2     1697.68     1699.58     21.10 o 
   1   6   2     1557.70     1511.24     16.17 o 
   2   6   2     1514.02     1542.35     16.58 o 
   3   6   2     1805.78     1793.42     18.76 o 
   4   6   2      173.49      189.61      9.48 o 
   5   6   2     1961.15     1934.18     37.31 o 
   6   6   2     1440.17     1476.56     31.35 o 
   7   6   2      753.88      767.81     23.00 o 
   8   6   2      226.72      234.67      9.88 o 
   9   6   2       41.04       60.76     10.48 o 
  10   6   2      581.01      624.80     21.73 o 
 -10   7   2       26.81       26.33      8.40 o 
  -9   7   2       72.58       76.39      6.20 o 
  -8   7   2       82.36       90.98      7.69 o 
  -7   7   2      134.42      117.92      8.04 o 
  -6   7   2        2.55        2.55      5.79 o 
  -5   7   2       70.25       61.46      4.58 o 
  -4   7   2      236.91      230.80      6.66 o 
  -3   7   2      227.27      219.95      7.19 o 
  -2   7   2      882.15      910.21     11.92 o 
  -1   7   2      270.75      275.52     11.06 o 
   0   7   2       27.69       38.57      6.82 o 
   1   7   2       21.52       28.97      2.73 o 
   2   7   2       58.27       70.18      3.76 o 
   3   7   2     1095.79     1095.85     14.73 o 
   4   7   2      967.77      918.21     12.44 o 
   5   7   2        2.82        0.86      2.82 o 
   6   7   2        9.79       13.33      3.54 o 
   7   7   2      134.79      141.32     19.51 o 
   8   7   2       79.33       96.81      7.84 o 
   9   7   2      132.78      159.58     23.34 o 
  -9   8   2      400.33      414.79     12.12 o 
  -8   8   2      673.89      706.64     18.21 o 
  -7   8   2      220.06      232.47     11.03 o 
  -6   8   2       10.82        9.65      4.53 o 
  -5   8   2      380.68      393.02      9.27 o 
  -4   8   2     1129.83     1135.94     16.70 o 
  -3   8   2      871.53      863.37     14.05 o 
  -2   8   2      950.66      943.52     16.62 o 
  -1   8   2      772.01      766.49     14.70 o 
   0   8   2       33.35       40.58      4.16 o 
   1   8   2      238.21      229.89      8.57 o 
   2   8   2      470.55      460.42      8.62 o 
   3   8   2     1748.60     1682.25     19.27 o 
   4   8   2     1155.54     1155.67     15.14 o 
   5   8   2       29.57       46.02      4.91 o 
   6   8   2      516.73      522.39     12.80 o 
   7   8   2       82.20       88.28      6.64 o 
   8   8   2      219.00      207.28      9.74 o 
  -8   9   2       33.32       31.80      6.27 o 
  -7   9   2        2.20       -1.75      5.46 o 
  -6   9   2       45.51       29.95      6.14 o 
  -5   9   2      105.47      106.88      7.11 o 
  -4   9   2       18.32       19.73      3.72 o 
  -3   9   2       32.70       38.64      4.25 o 
  -2   9   2       12.01        9.70      3.51 o 
  -1   9   2        0.09       -2.44      2.81 o 
   0   9   2        6.78       10.81      3.55 o 
   1   9   2       10.18       10.93      3.98 o 
   2   9   2      538.92      510.29     11.04 o 
   3   9   2       70.46       88.29      5.67 o 
   4   9   2       17.94       17.82      5.27 o 
   5   9   2      235.09      230.07     11.87 o 
   6   9   2       11.93       14.41      5.68 o 
  -6  10   2       84.47       97.93      9.15 o 
  -5  10   2      142.49      138.04     10.27 o 
  -4  10   2      294.48      291.20      9.19 o 
  -3  10   2      708.96      690.96     13.85 o 
  -2  10   2      995.21      980.28     19.05 o 
  -1  10   2      566.64      521.09     13.41 o 
   0  10   2      437.61      427.56     12.10 o 
   1  10   2       36.32       21.85      4.05 o 
   2  10   2      534.70      519.88     11.92 o 
   3  10   2      420.40      421.29     13.37 o 
   4  10   2      385.14      372.85     17.60 o 
  -1  11   2       35.52       46.49      5.78 o 
 -13   1   3      277.33      250.35     10.72 o 
 -12   1   3      131.31      125.27      7.67 o 
 -11   1   3      393.76      404.62     10.72 o 
 -10   1   3      576.27      578.85     12.17 o 
  -9   1   3      311.32      300.46     12.36 o 
  -8   1   3      683.57      655.70     11.74 o 
  -7   1   3     1857.50     1811.77     19.04 o 
  -6   1   3     1806.93     1771.73     20.89 o 
  -5   1   3     2811.51     2861.21     26.94 o 
  -4   1   3     5211.41     5169.25     45.24 o 
  -3   1   3     3196.01     3179.47     25.85 o 
  -2   1   3      830.99      818.90      7.56 o 
  -1   1   3     5066.66     5093.75     55.83 o 
   0   1   3    12434.33    12409.19     95.02 o 
   1   1   3     2416.59     2490.80     22.59 o 
   2   1   3     3124.63     3298.31     30.08 o 
   3   1   3     2150.23     1986.17     19.61 o 
   4   1   3       99.60       67.94      2.48 o 
   5   1   3      228.96      218.79      4.21 o 
   6   1   3      596.62      591.32      9.28 o 
   7   1   3     3110.91     3039.46     35.69 o 
   8   1   3      370.94      389.83      9.96 o 
   9   1   3       23.80       23.05      4.37 o 
  10   1   3      248.84      263.00      9.51 o 
  11   1   3      232.55      245.37     11.70 o 
 -13   2   3        4.85        8.36      4.97 o 
 -12   2   3       25.55       43.07      5.54 o 
 -11   2   3      180.31      187.92      8.53 o 
 -10   2   3      268.75      261.08      8.61 o 
  -9   2   3       52.16       57.33      4.83 o 
  -8   2   3      164.38      172.97      5.50 o 
  -7   2   3       10.79       19.26      3.35 o 
  -6   2   3      330.42      414.84      8.42 o 
  -5   2   3     1204.90     1361.17     13.17 o 
  -4   2   3      333.87      338.95      4.80 o 
  -3   2   3      882.92      872.09      9.62 o 
  -2   2   3      793.73      830.24      9.10 o 
  -1   2   3      123.63      118.94      3.48 o 
   0   2   3      308.98      328.40      3.69 o 
   1   2   3     1706.84     1897.41     17.94 o 
   2   2   3      113.66      127.68      3.76 o 
   3   2   3      143.96      152.28      5.68 o 
   4   2   3      166.88      159.40      4.30 o 
   5   2   3        1.13        3.66      1.60 o 
   6   2   3       92.23      109.33      4.04 o 
   7   2   3        9.45        7.74      2.17 o 
   8   2   3       17.66       16.40      3.76 o 
   9   2   3      331.07      326.30      9.91 o 
  10   2   3        0.21        2.05      4.03 o 
  11   2   3        1.85        3.78      4.51 o 
 -13   3   3      202.98      206.23     10.20 o 
 -12   3   3      256.21      266.19     10.36 o 
 -11   3   3      651.03      638.69     13.92 o 
 -10   3   3      679.66      665.70     13.57 o 
  -9   3   3      356.03      388.28      8.41 o 
  -8   3   3      828.66      817.80     12.09 o 
  -7   3   3     1429.82     1460.06     17.23 o 
  -6   3   3     1578.12     1574.64     15.60 o 
  -5   3   3      903.03      804.99      9.16 o 
  -4   3   3      710.82      637.31      9.46 o 
  -3   3   3        8.41       10.10      1.37 o 
  -2   3   3       99.12       78.53      3.34 o 
  -1   3   3     2340.51     2306.66     28.93 o 
   0   3   3     4767.28     4811.08     42.94 o 
   1   3   3     7617.54     7902.49     76.96 o 
   2   3   3      136.32      107.22      3.58 o 
   3   3   3       89.30       93.93      4.63 o 
   4   3   3      810.39      773.53     11.71 o 
   5   3   3      497.24      471.32     12.69 o 
   6   3   3     5652.10     5574.04     47.90 o 
   7   3   3      514.53      512.73      8.57 o 
   8   3   3      666.71      673.44     13.66 o 
   9   3   3      249.52      251.37      9.09 o 
  10   3   3       18.60       18.34      4.79 o 
  11   3   3      449.80      457.93     13.12 o 
 -12   4   3        0.83       -3.14      4.37 o 
 -11   4   3       15.66       19.06      4.71 o 
 -10   4   3       61.78       51.97      5.34 o 
  -9   4   3       38.52       35.03      4.07 o 
  -8   4   3        4.24        8.77      3.43 o 
  -7   4   3      288.26      287.66      6.03 o 
  -6   4   3      530.18      581.26      7.56 o 
  -5   4   3      297.99      282.75      6.67 o 
  -4   4   3      318.03      352.14      9.76 o 
  -3   4   3      265.86      288.88      5.33 o 
  -2   4   3       84.67       83.72      3.24 o 
  -1   4   3      656.45      684.98      9.07 o 
   0   4   3       92.62      102.01      3.35 o 
   1   4   3        0.87        3.77      1.83 o 
   2   4   3        3.08        7.11      1.93 o 
   3   4   3       20.51       24.57      3.60 o 
   4   4   3        7.66        8.78      4.37 o 
   5   4   3        8.48        5.81      2.94 o 
   6   4   3      187.52      185.00      6.57 o 
   7   4   3       58.17       63.00      6.14 o 
   8   4   3       53.43       62.38      6.44 o 
   9   4   3        2.08        2.61      3.92 o 
  10   4   3        0.13        3.24      4.41 o 
  11   4   3       51.76       55.74      6.77 o 
 -12   5   3      648.91      649.61     21.73 o 
 -11   5   3      554.62      549.70     15.30 o 
 -10   5   3      355.10      351.12     11.72 o 
  -9   5   3      460.26      455.03     10.81 o 
  -8   5   3      175.54      189.09      6.97 o 
  -7   5   3     1228.75     1224.38     14.47 o 
  -6   5   3     2234.55     2192.94     19.79 o 
  -5   5   3     2649.96     2674.89     28.79 o 
  -4   5   3     1389.90     1340.70     14.16 o 
  -3   5   3     1308.36     1358.87     15.53 o 
  -2   5   3      594.12      534.24      8.16 o 
  -1   5   3     1118.53     1101.82     13.36 o 
   0   5   3     2518.23     2553.19     29.11 o 
   1   5   3     2714.93     2745.94     27.52 o 
   2   5   3     1480.46     1540.84     19.75 o 
   3   5   3       53.37       50.92      3.74 o 
   4   5   3      328.92      354.39      7.33 o 
   5   5   3     3192.65     3206.37     50.83 o 
   6   5   3      411.18      413.70      9.69 o 
   7   5   3      466.70      465.70     10.71 o 
   8   5   3      131.01      146.58      7.58 o 
   9   5   3      479.12      471.03     14.34 o 
  10   5   3      908.63      954.50     21.60 o 
 -11   6   3       63.36       76.07      9.80 o 
 -10   6   3      157.92      174.82     18.79 o 
  -9   6   3       54.04       41.50      5.63 o 
  -8   6   3        0.61        3.02      2.50 o 
  -7   6   3        0.54        0.67      2.10 o 
  -6   6   3       80.52       79.70      3.51 o 
  -5   6   3      489.70      498.45      7.44 o 
  -4   6   3      381.55      374.63      6.25 o 
  -3   6   3       68.21       66.61      3.25 o 
  -2   6   3      221.61      218.58      7.70 o 
  -1   6   3      658.39      671.20     10.37 o 
   0   6   3        4.90        5.58      1.81 o 
   1   6   3      225.54      222.63      5.24 o 
   2   6   3      137.46      136.82      5.23 o 
   3   6   3        0.37        1.86      1.95 o 
   4   6   3     1740.54     1628.49     51.44 o 
   5   6   3        2.08        6.27      2.88 o 
   6   6   3       48.24       42.34      6.19 o 
   7   6   3      107.22      117.48      7.77 o 
   8   6   3       40.55       48.34      5.79 o 
   9   6   3       18.17       28.43      7.40 o 
 -10   7   3      223.23      198.60     10.89 o 
  -9   7   3      392.95      410.07     13.14 o 
  -8   7   3      908.93      836.39     19.02 o 
  -7   7   3      378.78      386.06     12.38 o 
  -6   7   3      791.06      805.90     31.46 o 
  -5   7   3       96.71      100.49      5.40 o 
  -4   7   3        9.67        8.85      1.88 o 
  -3   7   3        8.12       11.95      2.06 o 
  -2   7   3      710.61      705.32     10.05 o 
  -1   7   3      305.87      324.74      7.37 o 
   0   7   3      692.03      709.03     11.40 o 
   1   7   3      428.26      456.65      8.07 o 
   2   7   3      645.79      677.01     10.25 o 
   3   7   3      120.58      130.04      7.17 o 
   4   7   3      517.63      525.08     10.21 o 
   5   7   3     1213.19     1177.33     22.75 o 
   6   7   3      623.54      615.76     13.24 o 
   7   7   3      561.81      562.00     13.13 o 
   8   7   3      459.58      470.61     12.34 o 
   9   7   3      424.80      440.84     21.85 o 
  -9   8   3        0.12        5.59      6.51 o 
  -8   8   3      314.13      320.16     19.49 o 
  -7   8   3      346.41      331.60     12.12 o 
  -6   8   3      141.98      141.63      9.78 o 
  -5   8   3       45.92       55.15      4.57 o 
  -4   8   3       13.99       13.81      3.27 o 
  -3   8   3       82.41       85.47      5.70 o 
  -2   8   3       56.31       53.39      4.79 o 
  -1   8   3       75.84       78.01      5.53 o 
   0   8   3       39.50       39.79      3.51 o 
   1   8   3      140.65      141.83      5.40 o 
   2   8   3      956.29      915.46     12.95 o 
   3   8   3       35.07       44.37      4.11 o 
   4   8   3        6.78        6.74      2.96 o 
   5   8   3       20.48       21.41      4.18 o 
   6   8   3      109.76       93.14      8.02 o 
   7   8   3       62.03       49.38      6.65 o 
  -8   9   3      533.56      547.08     20.21 o 
  -7   9   3      668.94      655.32     18.14 o 
  -6   9   3      417.28      403.31     13.87 o 
  -5   9   3      767.74      784.70     14.29 o 
  -4   9   3      163.59      174.08      7.59 o 
  -3   9   3      941.82      955.12     21.55 o 
  -2   9   3     1622.38     1530.30     24.01 o 
  -1   9   3     1577.85     1509.22     23.87 o 
   0   9   3      182.54      184.55      7.54 o 
   1   9   3      589.38      570.22     11.71 o 
   2   9   3      304.06      313.44     13.56 o 
   3   9   3      990.24      940.93     17.81 o 
   4   9   3      519.11      521.97     15.43 o 
   5   9   3        9.09       10.51      5.13 o 
   6   9   3      194.32      183.90      9.28 o 
  -5  10   3        2.19       -1.01      4.47 o 
  -4  10   3       49.49       48.86      5.07 o 
  -3  10   3        2.93        4.76      3.44 o 
  -2  10   3        2.19        4.15      3.57 o 
  -1  10   3        0.19       -1.18      3.42 o 
   0  10   3       77.27       77.15      6.43 o 
   1  10   3      122.53      124.66      6.93 o 
   2  10   3       67.83       72.12      6.50 o 
   3  10   3        9.86        7.03      4.39 o 
   4  10   3       14.43        8.04      5.38 o 
 -13   0   4       59.93       60.79     13.45 o 
 -12   0   4      313.92      313.69     26.80 o 
 -11   0   4      289.73      302.08     13.06 o 
 -10   0   4       78.90       74.12      7.74 o 
  -9   0   4     1962.08     1892.30     34.33 o 
  -8   0   4       75.13       96.79      7.13 o 
  -7   0   4      502.15      485.94     12.87 o 
  -6   0   4     1503.02     1539.98     21.31 o 
  -5   0   4     3248.96     3059.33     36.69 o 
  -4   0   4     3642.64     3848.37     47.35 o 
  -3   0   4      777.72      785.22     11.30 o 
  -2   0   4     5835.91     5404.64     60.07 o 
  -1   0   4     1760.17     1691.00     25.58 o 
   0   0   4     2286.12     2108.19     31.04 o 
   1   0   4      175.40      194.17      5.73 o 
   2   0   4     9261.82     9378.35     89.63 o 
   3   0   4       11.34        7.23      1.83 o 
   4   0   4       67.30       60.95      3.62 o 
   5   0   4      449.48      418.03      8.93 o 
   6   0   4      570.56      553.26     14.28 o 
   7   0   4     2553.35     2456.77     43.14 o 
   8   0   4        7.72        8.85      5.54 o 
   9   0   4      629.10      623.57     19.16 o 
  10   0   4       25.39       40.28      7.69 o 
  11   0   4      339.94      296.97     15.37 o 
 -13   1   4       12.19       11.74      5.02 o 
 -12   1   4        0.49        4.55      4.01 o 
 -11   1   4        7.36        5.88      4.68 o 
 -10   1   4       14.03       23.19      4.92 o 
  -9   1   4      708.25      693.87     12.58 o 
  -8   1   4        0.08        2.81      3.52 o 
  -7   1   4        0.08        5.45      2.43 o 
  -6   1   4       31.63       46.29      3.72 o 
  -5   1   4      125.62      151.00      3.58 o 
  -4   1   4       82.27       87.65      2.59 o 
  -3   1   4      579.93      682.39      6.81 o 
  -2   1   4      752.71      760.90      9.62 o 
  -1   1   4       21.49       26.29      1.56 o 
   0   1   4      775.18      849.08      8.19 o 
   1   1   4      126.12      156.13      3.63 o 
   2   1   4      136.50      137.12      3.11 o 
   3   1   4      471.25      506.69      8.19 o 
   4   1   4      132.20      119.43      3.28 o 
   5   1   4       26.24       32.71      2.19 o 
   6   1   4       27.87       32.36      2.97 o 
   7   1   4      124.63      108.28      6.03 o 
   8   1   4     1241.42     1236.74     19.48 o 
   9   1   4      105.54      108.70      6.87 o 
  10   1   4       73.83       84.25      6.76 o 
  11   1   4        3.11        8.14      4.96 o 
 -13   2   4      636.62      627.98     14.78 o 
 -12   2   4     1368.66     1316.46     21.75 o 
 -11   2   4     1331.27     1317.88     20.64 o 
 -10   2   4     1086.12     1067.21     17.22 o 
  -9   2   4      237.28      246.32      7.75 o 
  -8   2   4      821.11      792.77     21.29 o 
  -7   2   4      132.03      141.06      3.92 o 
  -6   2   4     1666.31     1524.49     16.35 o 
  -5   2   4     5882.17     6037.10     48.83 o 
  -4   2   4      820.64      779.23      9.45 o 
  -3   2   4     1671.49     1656.01     16.17 o 
  -2   2   4      204.05      187.39      6.79 o 
  -1   2   4     5218.29     5000.21     40.01 o 
   0   2   4      432.02      446.03      4.61 o 
   1   2   4     7293.11     7555.64     59.29 o 
   2   2   4     4297.41     4263.96     34.97 o 
   3   2   4     6298.82     6393.95     57.34 o 
   4   2   4     2108.40     2101.12     21.83 o 
   5   2   4     1389.25     1389.36     14.90 o 
   6   2   4     2516.23     2422.16     26.09 o 
   7   2   4       76.35       73.59      5.28 o 
   8   2   4     1312.06     1287.98     24.75 o 
   9   2   4      256.95      248.12      9.06 o 
  10   2   4      442.80      455.20     17.54 o 
  11   2   4      266.03      288.93     11.43 o 
 -13   3   4       84.26       92.15      7.53 o 
 -12   3   4        2.14        4.85      4.34 o 
 -11   3   4      670.32      691.47     14.18 o 
 -10   3   4       17.10       14.46      4.71 o 
  -9   3   4       23.58       25.58      3.36 o 
  -8   3   4        8.42        6.23      2.45 o 
  -7   3   4      183.48      192.41      4.59 o 
  -6   3   4      200.07      216.19      4.57 o 
  -5   3   4        0.18        2.18      1.22 o 
  -4   3   4        2.13        0.31      1.63 o 
  -3   3   4     1036.35     1133.74     14.28 o 
  -2   3   4      791.53      848.53     10.01 o 
  -1   3   4      128.91      138.74      2.49 o 
   0   3   4       67.71       74.55      2.22 o 
   1   3   4      424.59      451.93      7.47 o 
   2   3   4      612.58      645.02      7.54 o 
   3   3   4       46.27       62.81      3.57 o 
   4   3   4        0.00       -2.69      1.79 o 
   5   3   4      614.00      642.71     10.09 o 
   6   3   4     1324.20     1314.43     15.22 o 
   7   3   4        0.19        0.36      2.22 o 
   8   3   4       37.36       29.26      4.51 o 
   9   3   4       13.08       22.92      4.68 o 
  10   3   4      815.45      789.20     16.71 o 
  11   3   4      109.14      106.19      8.17 o 
 -12   4   4      325.92      351.26     13.82 o 
 -11   4   4      604.90      619.23     13.79 o 
 -10   4   4      199.60      222.22      8.23 o 
  -9   4   4       23.18       32.00      3.48 o 
  -8   4   4      482.38      497.79      8.71 o 
  -7   4   4     1148.65     1129.92     17.43 o 
  -6   4   4     2120.70     2156.75     22.51 o 
  -5   4   4     1776.99     1767.95     21.36 o 
  -4   4   4     2227.25     2329.23     23.53 o 
  -3   4   4      374.21      355.87     10.45 o 
  -2   4   4     1664.33     1629.00     20.54 o 
  -1   4   4      320.33      256.37      5.90 o 
   0   4   4     4100.24     4069.44     37.81 o 
   1   4   4      381.83      347.30      8.95 o 
   2   4   4       47.50       28.42      2.74 o 
   3   4   4      415.25      390.50      7.19 o 
   4   4   4      254.22      263.54      6.67 o 
   5   4   4     1818.11     1831.12     23.35 o 
   6   4   4        7.52        9.62      3.04 o 
   7   4   4      220.17      233.44      6.81 o 
   8   4   4      226.92      226.65     10.03 o 
   9   4   4      583.40      562.67     15.56 o 
  10   4   4      664.32      636.20     17.51 o 
 -12   5   4      238.56      264.95     12.26 o 
 -11   5   4        3.22        9.45      4.57 o 
 -10   5   4       38.73       34.34      5.38 o 
  -9   5   4       74.08       90.88      7.02 o 
  -8   5   4       19.44       22.77      3.48 o 
  -7   5   4      276.22      285.16      6.86 o 
  -6   5   4        8.15        6.61      1.99 o 
  -5   5   4        0.40        1.49      1.64 o 
  -4   5   4      131.53      128.95      4.86 o 
  -3   5   4      212.18      209.76      5.65 o 
  -2   5   4       38.91       32.88      2.78 o 
  -1   5   4      550.58      580.27      9.92 o 
   0   5   4      142.80      146.40      8.65 o 
   1   5   4      460.21      475.13      9.11 o 
   2   5   4      287.87      311.24     10.70 o 
   3   5   4        2.53        3.63      2.63 o 
   4   5   4        3.14        5.22      2.74 o 
   5   5   4       18.70       12.63      3.13 o 
   6   5   4        3.47        2.85      2.87 o 
   7   5   4      204.58      208.96      7.74 o 
   8   5   4      103.05       99.47      9.18 o 
   9   5   4       10.81        9.52      7.70 o 
  10   5   4       16.35       24.23     12.19 o 
 -11   6   4      374.77      375.15     25.12 o 
 -10   6   4      443.41      475.37     13.99 o 
  -9   6   4      521.61      532.28     12.18 o 
  -8   6   4      230.49      248.04      7.11 o 
  -7   6   4     1870.25     1877.33     24.94 o 
  -6   6   4      968.98      970.06     13.69 o 
  -5   6   4     1123.30     1119.32     12.56 o 
  -4   6   4     1499.05     1505.31     16.33 o 
  -3   6   4     2275.14     2334.74     24.94 o 
  -2   6   4      184.83      173.34      5.02 o 
  -1   6   4     1710.29     1732.90     22.02 o 
   0   6   4     1292.59     1253.32     17.28 o 
   1   6   4     1099.59     1091.95     16.00 o 
   2   6   4      784.55      804.45     13.43 o 
   3   6   4       43.07       41.72      3.50 o 
   4   6   4     2566.21     2564.15     31.72 o 
   5   6   4      177.28      175.59      7.63 o 
   6   6   4      387.01      416.09     13.96 o 
   7   6   4      312.74      324.00     10.16 o 
   8   6   4      207.20      243.05     11.30 o 
   9   6   4      550.84      571.31     20.34 o 
 -10   7   4      128.61      137.61     12.02 o 
  -9   7   4      216.04      201.19     13.63 o 
  -8   7   4       52.51       42.86     14.44 o 
  -7   7   4       38.12       39.24      7.31 o 
  -6   7   4       65.61       73.64      3.77 o 
  -5   7   4       21.18       18.05      2.70 o 
  -4   7   4       23.59       28.57      2.55 o 
  -3   7   4      207.58      216.82      5.55 o 
  -2   7   4      133.08      126.81      4.79 o 
  -1   7   4      406.55      417.00      8.59 o 
   0   7   4       54.74       48.36      3.67 o 
   1   7   4        1.19        2.28      2.17 o 
   2   7   4      116.43      134.66      6.78 o 
   3   7   4       74.71       74.13      4.62 o 
   4   7   4      188.33      200.61      6.99 o 
   5   7   4        3.12        1.65      3.11 o 
   6   7   4       72.79       84.22      7.22 o 
   7   7   4        9.06       16.14      4.18 o 
   8   7   4        0.05        3.25      3.78 o 
  -9   8   4      242.35      257.26     15.31 o 
  -8   8   4      151.96      168.30     12.92 o 
  -7   8   4       13.79       27.46      7.12 o 
  -6   8   4      493.40      499.68     20.12 o 
  -5   8   4      379.13      352.66      9.45 o 
  -4   8   4     1424.82     1442.44     19.85 o 
  -3   8   4      660.05      645.33     13.65 o 
  -2   8   4      325.01      317.25      7.93 o 
  -1   8   4        5.03        9.24      2.58 o 
   0   8   4      204.59      191.89      6.88 o 
   1   8   4      871.26      838.87     14.42 o 
   2   8   4      399.29      363.39      8.79 o 
   3   8   4     1922.52     1915.04     23.82 o 
   4   8   4       91.96      111.08      8.15 o 
   5   8   4       78.96       84.17      9.34 o 
   6   8   4      127.64      128.54      7.75 o 
   7   8   4      251.21      248.47     10.30 o 
  -8   9   4        3.30        5.06      6.91 o 
  -7   9   4        0.23       20.43      7.51 o 
  -6   9   4        0.07       -5.94      3.96 o 
  -5   9   4        3.81        3.71      3.34 o 
  -4   9   4       76.38       67.07      5.19 o 
  -3   9   4       62.87       60.64      5.45 o 
  -2   9   4       51.40       56.76      5.51 o 
  -1   9   4       15.36       20.01      5.63 o 
   0   9   4       13.93       13.76      4.36 o 
   1   9   4      227.00      225.18     11.30 o 
   2   9   4        0.28        2.60      3.99 o 
   3   9   4       26.99       35.62      5.04 o 
   4   9   4       34.36       26.98      4.70 o 
   5   9   4       56.10       44.12      5.57 o 
  -5  10   4      517.82      512.26     16.00 o 
  -4  10   4      303.66      300.40      9.59 o 
  -3  10   4      782.56      751.14     18.01 o 
  -2  10   4      346.65      352.19     15.20 o 
  -1  10   4      200.03      210.05     11.52 o 
   0  10   4      234.90      266.54     13.02 o 
   1  10   4      237.75      247.63     12.07 o 
   2  10   4      943.03      964.41     22.60 o 
   3  10   4      450.30      465.27     19.28 o 
 -13   1   5       17.42       17.81      5.03 o 
 -12   1   5      260.04      281.86      9.80 o 
 -11   1   5      564.34      598.99     12.67 o 
 -10   1   5     3648.18     3680.35     41.95 o 
  -9   1   5     1269.15     1295.87     18.39 o 
  -8   1   5        5.44        7.59      2.97 o 
  -7   1   5      966.22      934.44     11.95 o 
  -6   1   5     2543.83     2560.95     21.26 o 
  -5   1   5     5305.78     5561.29     44.99 o 
  -4   1   5     1810.33     1943.19     16.00 o 
  -3   1   5     2003.28     1890.88     16.65 o 
  -2   1   5      484.62      402.53      6.61 o 
  -1   1   5       65.44       55.21      4.13 o 
   0   1   5     2331.59     2301.46     18.14 o 
   1   1   5     5286.82     5293.51     46.34 o 
   2   1   5      504.58      431.42      5.92 o 
   3   1   5        8.46        3.56      1.63 o 
   4   1   5      507.19      469.89      6.85 o 
   5   1   5     1497.23     1460.86     15.28 o 
   6   1   5     2148.07     2061.77     22.94 o 
   7   1   5     1210.37     1144.68     18.04 o 
   8   1   5      210.93      214.84      8.68 o 
   9   1   5        5.34        3.53      3.88 o 
  10   1   5      392.54      376.54     11.58 o 
 -13   2   5       37.16       31.29      5.57 o 
 -12   2   5        3.88       23.49      7.96 o 
 -11   2   5       19.81       26.29      4.51 o 
 -10   2   5       38.87       41.06      4.58 o 
  -9   2   5        9.47       10.33      3.32 o 
  -8   2   5      101.34      109.23      4.76 o 
  -7   2   5       78.71       77.43      4.94 o 
  -6   2   5       72.67       78.49      3.08 o 
  -5   2   5      486.13      504.55      6.58 o 
  -4   2   5       34.50       23.43      1.44 o 
  -3   2   5       35.95       52.47      2.46 o 
  -2   2   5     1760.05     1899.12     20.99 o 
  -1   2   5      152.37      174.09      5.13 o 
   0   2   5       13.30       17.78      1.21 o 
   1   2   5       83.20      114.44      3.81 o 
   2   2   5       68.97       90.51      5.30 o 
   3   2   5      886.53      889.69     10.95 o 
   4   2   5      147.96      152.51      5.26 o 
   5   2   5        1.49       -0.50      1.95 o 
   6   2   5      311.50      300.00      7.19 o 
   7   2   5      754.96      716.80     13.75 o 
   8   2   5      214.51      209.88      8.93 o 
   9   2   5      122.12      137.39      7.85 o 
  10   2   5       11.20       20.53      5.14 o 
 -13   3   5      377.46      423.95     12.33 o 
 -12   3   5       15.30       18.52      4.76 o 
 -11   3   5     1286.43     1260.21     18.04 o 
 -10   3   5      205.95      204.38      7.10 o 
  -9   3   5      774.91      763.10     13.57 o 
  -8   3   5     1043.29     1024.82     13.87 o 
  -7   3   5       22.59       26.83      2.32 o 
  -6   3   5     2161.65     2106.50     19.82 o 
  -5   3   5       25.92       11.86      1.86 o 
  -4   3   5      944.68      821.33     10.08 o 
  -3   3   5      891.67      867.47     10.40 o 
  -2   3   5     1639.97     1615.88     15.14 o 
  -1   3   5     2121.46     2134.33     17.36 o 
   0   3   5     4431.49     4648.38     38.15 o 
   1   3   5     1484.77     1369.50     13.12 o 
   2   3   5      582.09      528.74     14.46 o 
   3   3   5      610.98      570.22      7.65 o 
   4   3   5     1252.68     1251.16     15.21 o 
   5   3   5     2408.98     2287.66     27.39 o 
   6   3   5     1199.91     1157.33     19.65 o 
   7   3   5      748.31      749.58     15.96 o 
   8   3   5      188.71      197.15      8.85 o 
   9   3   5      159.73      168.49      8.82 o 
  10   3   5       35.04       41.82      6.08 o 
 -12   4   5      131.29      168.33      8.77 o 
 -11   4   5       31.21       26.88      4.62 o 
 -10   4   5      113.72      109.28      6.58 o 
  -9   4   5        0.15        1.88      2.74 o 
  -8   4   5       40.35       43.12      3.59 o 
  -7   4   5        0.82        2.76      1.86 o 
  -6   4   5      628.07      613.82      9.32 o 
  -5   4   5       22.91       31.44      2.48 o 
  -4   4   5      301.95      312.74      6.89 o 
  -3   4   5      458.82      492.05      8.85 o 
  -2   4   5        2.94        7.61      1.49 o 
  -1   4   5        5.87        6.89      1.60 o 
   0   4   5      276.81      256.46      5.41 o 
   1   4   5        2.57        9.29      3.51 o 
   2   4   5       87.44       82.96      3.33 o 
   3   4   5      152.87      159.59      4.87 o 
   4   4   5      715.53      740.75     11.05 o 
   5   4   5      680.74      683.27     14.54 o 
   6   4   5      217.67      224.36      7.29 o 
   7   4   5        0.01        1.85      2.82 o 
   8   4   5       17.26        6.61      4.66 o 
   9   4   5        0.89        4.10      5.09 o 
  10   4   5      215.53      208.34     11.83 o 
 -12   5   5     1168.48     1199.61     43.90 o 
 -11   5   5      143.07      136.37     11.43 o 
 -10   5   5      231.16      256.04     11.13 o 
  -9   5   5      347.27      374.08      9.00 o 
  -8   5   5      743.36      763.73     12.20 o 
  -7   5   5     1847.29     1897.75     21.35 o 
  -6   5   5      192.67      197.70      5.45 o 
  -5   5   5     2123.95     2131.52     23.00 o 
  -4   5   5     1612.54     1625.96     20.62 o 
  -3   5   5     2422.96     2498.01     28.90 o 
  -2   5   5     1546.29     1545.56     16.97 o 
  -1   5   5     2909.89     2976.38     29.51 o 
   0   5   5      611.90      619.20     10.50 o 
   1   5   5      329.92      323.45      7.58 o 
   2   5   5      542.21      493.55      9.77 o 
   3   5   5      694.06      684.23     12.17 o 
   4   5   5     1502.00     1512.63     21.00 o 
   5   5   5      285.17      291.62      7.48 o 
   6   5   5       59.69       70.92      5.07 o 
   7   5   5       30.78       46.59      4.30 o 
   8   5   5      106.04      109.39      7.11 o 
   9   5   5      523.30      527.25     19.82 o 
 -11   6   5       76.38       56.07      8.38 o 
 -10   6   5        6.27        7.19      4.08 o 
  -9   6   5        4.71        5.51      3.20 o 
  -8   6   5       71.47       69.18      5.27 o 
  -7   6   5       51.30       56.27      4.75 o 
  -6   6   5      114.16      120.00      5.15 o 
  -5   6   5       75.18       76.79      4.17 o 
  -4   6   5        3.93        1.71      2.04 o 
  -3   6   5      402.60      406.99      8.80 o 
  -2   6   5      501.08      500.42      9.87 o 
  -1   6   5      171.02      160.62      5.08 o 
   0   6   5        4.38        7.83      2.50 o 
   1   6   5       63.25       73.01      5.25 o 
   2   6   5      160.45      155.08      6.63 o 
   3   6   5        8.23        7.15      3.48 o 
   4   6   5      332.32      313.03      8.81 o 
   5   6   5       32.80       33.91      4.42 o 
   6   6   5        4.66        8.04      3.54 o 
   7   6   5       36.26       39.56      4.78 o 
   8   6   5        8.26       13.53      5.23 o 
 -10   7   5       96.83       96.29     10.78 o 
  -9   7   5      219.86      209.06     13.98 o 
  -8   7   5      742.63      787.70     26.10 o 
  -7   7   5      178.19      200.16     17.82 o 
  -6   7   5        6.56        7.31      2.41 o 
  -5   7   5        7.58        9.65      2.35 o 
  -4   7   5      391.05      396.00      8.36 o 
  -3   7   5      326.19      314.47      8.06 o 
  -2   7   5     1902.55     1944.66     25.16 o 
  -1   7   5     1482.91     1490.67     20.41 o 
   0   7   5      677.27      684.92     13.90 o 
   1   7   5      367.56      363.98      9.53 o 
   2   7   5      568.78      562.26     11.72 o 
   3   7   5     1641.75     1572.22     21.45 o 
   4   7   5      726.01      673.36     13.67 o 
   5   7   5      819.92      793.64     15.38 o 
   6   7   5      682.05      689.52     16.64 o 
   7   7   5       91.71       93.72      6.84 o 
  -9   8   5       51.48       54.76      9.26 o 
  -8   8   5        1.43        7.53      6.33 o 
  -7   8   5        3.69        6.31     13.35 o 
  -6   8   5      111.49      111.19      6.87 o 
  -5   8   5      126.99      126.18      7.11 o 
  -4   8   5       61.83       60.76      5.94 o 
  -3   8   5      340.29      362.05      8.42 o 
  -2   8   5       80.70       80.10      5.43 o 
  -1   8   5       92.33       88.45      5.70 o 
   0   8   5      153.91      150.18      8.91 o 
   1   8   5       40.57       32.96      4.20 o 
   2   8   5      118.42      106.85      6.44 o 
   3   8   5       98.57      105.11      6.59 o 
   4   8   5       25.68       22.82      4.87 o 
   5   8   5       47.45       63.94      9.21 o 
   6   8   5        0.24        1.90      4.09 o 
  -7   9   5      390.06      403.19     18.17 o 
  -6   9   5      397.85      399.30     17.54 o 
  -5   9   5      421.16      435.23     11.96 o 
  -4   9   5      412.56      441.52     12.04 o 
  -3   9   5     1031.37     1026.97     22.13 o 
  -2   9   5      958.52      971.89     21.49 o 
  -1   9   5      398.54      381.30     12.97 o 
   0   9   5       83.76       80.21      7.46 o 
   1   9   5        4.24        5.61      4.22 o 
   2   9   5      466.05      489.31     12.52 o 
   3   9   5      413.46      428.39     15.93 o 
   4   9   5       70.21       72.22      7.27 o 
   5   9   5      181.39      201.87     11.24 o 
  -5  10   5       22.91       16.24      4.94 o 
  -4  10   5       14.04       16.47      4.74 o 
  -3  10   5       18.45       22.55      5.30 o 
  -2  10   5        0.01        7.25      4.71 o 
  -1  10   5      112.72      121.54      9.21 o 
   0  10   5      109.39      105.67     13.39 o 
   1  10   5        4.69       10.39      4.82 o 
   2  10   5       15.49       24.78      5.99 o 
 -13   0   6        5.94        6.08      6.31 o 
 -12   0   6      141.52      148.24     10.80 o 
 -11   0   6      366.75      375.63     14.19 o 
 -10   0   6     2134.38     2078.38     37.26 o 
  -9   0   6       19.92       29.19      8.11 o 
  -8   0   6     2054.44     2072.18     47.36 o 
  -7   0   6     2929.74     2852.09     38.97 o 
  -6   0   6     3798.18     3813.04     39.88 o 
  -5   0   6     4311.48     4445.65     52.48 o 
  -4   0   6     2355.86     2261.22     28.37 o 
  -3   0   6      782.60      714.40     11.05 o 
  -2   0   6     1352.56     1418.45     23.76 o 
  -1   0   6     6453.85     6655.03     91.63 o 
   0   0   6     6800.89     6869.95     94.57 o 
   1   0   6      995.34      962.16     17.61 o 
   2   0   6      578.34      593.50      9.17 o 
   3   0   6        9.12       21.24      2.38 o 
   4   0   6      116.12       94.06      4.38 o 
   5   0   6      677.96      677.86     13.03 o 
   6   0   6     1869.16     1757.82     58.54 o 
   7   0   6     2499.00     2404.36     43.63 o 
   8   0   6       13.17       18.72      6.13 o 
   9   0   6      434.35      425.01     16.77 o 
  10   0   6      478.29      500.16     19.02 o 
 -13   1   6        0.07       -1.23      4.32 o 
 -12   1   6        0.94        6.37      4.15 o 
 -11   1   6      450.68      443.13     10.82 o 
 -10   1   6        0.76        2.25      5.02 o 
  -9   1   6     2789.49     2705.79     31.44 o 
  -8   1   6      187.91      169.34      4.94 o 
  -7   1   6        0.73        1.92      1.72 o 
  -6   1   6       40.00       29.84      2.22 o 
  -5   1   6        0.03        1.98      1.23 o 
  -4   1   6     1960.18     2230.72     19.87 o 
  -3   1   6      794.09      860.98     11.80 o 
  -2   1   6       54.99       50.68      3.58 o 
  -1   1   6      827.90      886.49      9.19 o 
   0   1   6       92.92       98.32      2.48 o 
   1   1   6      524.74      602.62      7.93 o 
   2   1   6     1092.58     1204.54     15.19 o 
   3   1   6       39.58       39.66      2.26 o 
   4   1   6       39.63       42.18      2.50 o 
   5   1   6       51.35       58.92      3.17 o 
   6   1   6       20.48       16.99      2.88 o 
   7   1   6      546.25      500.68     11.49 o 
   8   1   6       30.11       43.22      5.06 o 
   9   1   6        7.92       15.96      4.62 o 
  10   1   6        6.76        3.89      5.03 o 
 -13   2   6      344.45      295.06     10.99 o 
 -12   2   6      306.06      284.28      9.58 o 
 -11   2   6     1462.48     1478.90     21.70 o 
 -10   2   6       29.89       37.17      3.88 o 
  -9   2   6      303.48      302.59      6.72 o 
  -8   2   6       80.79       79.33      3.95 o 
  -7   2   6     1079.31     1045.92     11.87 o 
  -6   2   6     1440.49     1427.68     14.37 o 
  -5   2   6     1137.63     1068.86      9.71 o 
  -4   2   6     1369.14     1255.48     11.49 o 
  -3   2   6      243.84      208.46      4.48 o 
  -2   2   6      130.15       90.07      4.74 o 
  -1   2   6     2350.67     2342.84     22.82 o 
   0   2   6     2897.28     2831.03     22.25 o 
   1   2   6     2224.02     2276.71     21.99 o 
   2   2   6     1005.84      970.63     11.54 o 
   3   2   6     1338.44     1338.53     15.24 o 
   4   2   6      106.90       95.17      3.80 o 
   5   2   6      350.55      337.85      6.76 o 
   6   2   6      910.31      913.23     17.64 o 
   7   2   6      194.34      192.87      9.56 o 
   8   2   6      334.18      340.10     10.16 o 
   9   2   6        7.22       19.30      4.79 o 
  10   2   6      212.00      226.72     10.63 o 
 -13   3   6       78.57       84.36     29.96 o 
 -12   3   6      261.74      266.00     11.13 o 
 -11   3   6      354.83      326.36     10.09 o 
 -10   3   6       63.80       74.40      5.38 o 
  -9   3   6       34.04       40.89      3.74 o 
  -8   3   6      193.04      189.20      5.05 o 
  -7   3   6     1681.78     1685.35     17.11 o 
  -6   3   6       45.55       62.47      3.11 o 
  -5   3   6      714.53      802.95     10.44 o 
  -4   3   6      511.13      536.82      6.83 o 
  -3   3   6        2.03        8.76      1.50 o 
  -2   3   6      913.26      999.03     11.65 o 
  -1   3   6        1.11        2.10      1.23 o 
   0   3   6     1276.47     1400.92     13.84 o 
   1   3   6      424.45      442.56      6.14 o 
   2   3   6      190.53      180.63      4.14 o 
   3   3   6        0.19        2.21      1.63 o 
   4   3   6     1256.52     1281.19     15.40 o 
   5   3   6      588.13      578.46      9.64 o 
   6   3   6       80.18       75.92      4.59 o 
   7   3   6       65.61       57.42      6.01 o 
   8   3   6       67.37       63.88      6.06 o 
   9   3   6       28.53       38.52      5.72 o 
 -12   4   6      630.25      621.16     21.11 o 
 -11   4   6       31.80       40.82     10.28 o 
 -10   4   6      351.66      351.36     14.54 o 
  -9   4   6      985.39      964.71     16.05 o 
  -8   4   6     1307.12     1284.79     18.46 o 
  -7   4   6     1579.67     1565.32     18.27 o 
  -6   4   6      716.44      715.46     10.38 o 
  -5   4   6     1176.39     1174.04     14.08 o 
  -4   4   6      970.45      965.94     16.13 o 
  -3   4   6      971.63      886.05     11.47 o 
  -2   4   6     1195.46     1125.96     11.53 o 
  -1   4   6      975.99      939.72     10.95 o 
   0   4   6     1829.84     1833.74     17.39 o 
   1   4   6     1120.56     1095.07     15.28 o 
   2   4   6     1141.73     1098.64     15.69 o 
   3   4   6      579.71      578.17     10.83 o 
   4   4   6      847.48      853.88     12.38 o 
   5   4   6      454.39      445.81     11.10 o 
   6   4   6      772.07      770.71     12.56 o 
   7   4   6      668.31      653.48     19.50 o 
   8   4   6      981.81      944.49     17.61 o 
   9   4   6      528.90      540.54     13.75 o 
 -12   5   6        0.59        8.34      6.29 o 
 -11   5   6        6.92        5.58      9.59 o 
 -10   5   6      142.37      142.80      8.95 o 
  -9   5   6      176.78      174.71      9.11 o 
  -8   5   6       99.18       88.47     10.19 o 
  -7   5   6        1.04       -1.05      2.30 o 
  -6   5   6      372.84      361.12      8.63 o 
  -5   5   6      812.36      807.36     13.24 o 
  -4   5   6       46.98       48.87      3.09 o 
  -3   5   6       18.93       16.09      2.09 o 
  -2   5   6        0.87        2.30      2.03 o 
  -1   5   6      654.05      683.18     10.63 o 
   0   5   6        3.91        8.98      2.38 o 
   1   5   6        0.17        0.98      2.16 o 
   2   5   6      499.54      494.80     10.08 o 
   3   5   6       13.37       12.30      2.92 o 
   4   5   6      178.96      189.64      7.18 o 
   5   5   6        6.35        6.99      2.73 o 
   6   5   6       63.26       64.15      4.61 o 
   7   5   6       13.21       10.01      3.14 o 
   8   5   6      112.67       95.60      6.89 o 
 -11   6   6       69.80       65.43      9.12 o 
 -10   6   6      365.49      363.24     12.75 o 
  -9   6   6      560.03      559.77     12.88 o 
  -8   6   6      953.45      975.02     19.28 o 
  -7   6   6      316.63      333.37      9.26 o 
  -6   6   6      484.86      492.47     11.06 o 
  -5   6   6      163.94      182.58      5.89 o 
  -4   6   6      204.90      206.38      6.63 o 
  -3   6   6      185.59      185.88      6.28 o 
  -2   6   6      783.85      777.25     13.28 o 
  -1   6   6      550.81      565.20     13.36 o 
   0   6   6      479.96      483.40     12.06 o 
   1   6   6     1295.94     1332.44     22.70 o 
   2   6   6      335.24      372.40     21.55 o 
   3   6   6      372.98      383.29      9.65 o 
   4   6   6      450.18      473.45     10.96 o 
   5   6   6      726.57      733.56     14.39 o 
   6   6   6      114.67      110.23      6.84 o 
   7   6   6      563.76      550.77     13.13 o 
   8   6   6      287.91      337.36     12.90 o 
 -10   7   6       28.36       34.74      8.30 o 
  -9   7   6        0.49        6.02      4.27 o 
  -8   7   6       43.64       49.88      5.09 o 
  -7   7   6       76.70       69.44      5.48 o 
  -6   7   6       41.08       37.27      3.77 o 
  -5   7   6      357.38      358.67      8.33 o 
  -4   7   6      253.75      266.56      7.87 o 
  -3   7   6       31.41       34.89      5.02 o 
  -2   7   6        1.18        2.45      2.33 o 
  -1   7   6       22.02       23.04      4.10 o 
   0   7   6      136.00      138.86      7.82 o 
   1   7   6       72.96       69.98      6.04 o 
   2   7   6       40.41       42.40      5.21 o 
   3   7   6        0.06        2.37      3.61 o 
   4   7   6        0.37       -0.10      3.39 o 
   5   7   6       33.48       36.09      5.44 o 
   6   7   6       83.79       80.96      7.26 o 
   7   7   6        0.65       -1.84      4.30 o 
  -9   8   6      243.80      219.82     23.73 o 
  -8   8   6       88.16       79.71     10.28 o 
  -7   8   6      203.68      185.64     13.40 o 
  -6   8   6      998.44      961.94     17.73 o 
  -5   8   6      778.88      779.89     28.84 o 
  -4   8   6       64.89       65.14      4.58 o 
  -3   8   6      574.17      604.29     11.44 o 
  -2   8   6      191.13      197.60      7.91 o 
  -1   8   6      485.60      472.42     12.97 o 
   0   8   6      676.71      659.33     13.90 o 
   1   8   6      713.47      686.46     22.21 o 
   2   8   6      934.00      876.53     16.75 o 
   3   8   6      140.81      157.46      8.03 o 
   4   8   6      401.24      441.56     13.87 o 
   5   8   6      423.27      427.22     19.84 o 
  -7   9   6        7.92       16.10      7.46 o 
  -6   9   6        1.17        1.01      4.81 o 
  -5   9   6        3.35        7.55      3.99 o 
  -4   9   6        0.15        2.89      4.13 o 
  -3   9   6       70.98       77.78      7.51 o 
  -2   9   6        0.00        5.09      4.29 o 
  -1   9   6        0.19       -0.93      3.87 o 
   0   9   6      124.96      113.94      7.07 o 
   1   9   6      143.94      151.21      8.09 o 
   2   9   6       62.16       61.98      5.78 o 
   3   9   6        3.10        1.51      4.32 o 
   4   9   6        3.28       -0.48      4.25 o 
  -4  10   6      193.63      183.06     11.30 o 
  -3  10   6       63.13       56.51      7.27 o 
  -2  10   6      789.77      757.73     24.36 o 
  -1  10   6      306.15      262.29     12.60 o 
   0  10   6      397.52      414.10     14.77 o 
   1  10   6      267.49      246.83     13.00 o 
 -13   1   7      105.11      102.25      8.02 o 
 -12   1   7     1168.99     1140.50     18.56 o 
 -11   1   7     1730.51     1717.24     21.44 o 
 -10   1   7      481.07      469.86      9.43 o 
  -9   1   7      110.41      108.47      6.20 o 
  -8   1   7       24.72       29.64      4.80 o 
  -7   1   7      574.32      578.10      7.87 o 
  -6   1   7     2918.68     2938.73     24.20 o 
  -5   1   7     4286.35     4185.86     35.35 o 
  -4   1   7      715.58      654.13      7.71 o 
  -3   1   7       16.12       33.00      2.61 o 
  -2   1   7     1242.31     1147.88     14.87 o 
  -1   1   7     1336.13     1260.28     12.56 o 
   0   1   7     1738.34     1733.11     16.44 o 
   1   1   7     3196.41     3256.66     30.62 o 
   2   1   7     1396.23     1387.06     23.26 o 
   3   1   7      179.76      160.35      3.97 o 
   4   1   7      607.93      626.82      7.70 o 
   5   1   7     1280.98     1251.85     12.49 o 
   6   1   7      971.21      985.76     13.23 o 
   7   1   7       86.15      105.38      5.84 o 
   8   1   7       22.83       28.27      4.23 o 
   9   1   7      492.34      475.16     12.82 o 
 -13   2   7       90.16      103.96      8.56 o 
 -12   2   7        0.08        1.16      4.24 o 
 -11   2   7      188.99      206.15      9.63 o 
 -10   2   7      177.66      169.94      7.28 o 
  -9   2   7      116.01      119.21      5.24 o 
  -8   2   7     1179.19     1179.56     17.60 o 
  -7   2   7       71.56       74.30      3.34 o 
  -6   2   7        1.56        1.98      1.27 o 
  -5   2   7      236.02      233.10      3.69 o 
  -4   2   7        6.89       10.44      1.69 o 
  -3   2   7      171.58      201.39      4.74 o 
  -2   2   7       56.53       55.46      2.98 o 
  -1   2   7      101.27       84.42      4.96 o 
   0   2   7       53.38       48.85      2.40 o 
   1   2   7      354.46      346.14      5.87 o 
   2   2   7        2.01        3.07      1.67 o 
   3   2   7       53.51       49.91      3.11 o 
   4   2   7       30.98       31.19      2.70 o 
   5   2   7        6.99        5.15      2.06 o 
   6   2   7        0.47        2.09      2.15 o 
   7   2   7       76.61       80.08      5.42 o 
   8   2   7       19.44       22.73      4.24 o 
   9   2   7       57.35       71.22      5.88 o 
 -13   3   7      130.91      141.10     12.38 o 
 -12   3   7      441.05      431.96     17.24 o 
 -11   3   7      489.08      494.21     17.54 o 
 -10   3   7      748.87      731.15     16.67 o 
  -9   3   7      431.24      442.78     12.17 o 
  -8   3   7      777.00      807.98     13.60 o 
  -7   3   7       19.98       25.96      4.05 o 
  -6   3   7     1653.61     1632.39     18.82 o 
  -5   3   7     1714.58     1685.25     17.06 o 
  -4   3   7     1594.03     1521.16     47.94 o 
  -3   3   7     1718.33     1787.93     18.98 o 
  -2   3   7      289.92      286.93      5.54 o 
  -1   3   7     2131.35     2209.07     22.33 o 
   0   3   7     2144.89     2150.87     24.69 o 
   1   3   7     1897.77     1876.63     19.15 o 
   2   3   7     1414.73     1330.90     15.05 o 
   3   3   7      613.30      651.82     10.85 o 
   4   3   7      386.11      374.76      7.50 o 
   5   3   7     1205.60     1176.84     15.88 o 
   6   3   7      459.24      498.12     11.75 o 
   7   3   7      341.79      336.55      9.86 o 
   8   3   7      493.36      502.99     16.98 o 
   9   3   7        3.44        0.86      4.37 o 
 -12   4   7      430.80      482.94     18.74 o 
 -11   4   7       29.62       29.70      6.69 o 
 -10   4   7       83.13       94.65      7.44 o 
  -9   4   7        4.35       -1.81      3.86 o 
  -8   4   7        0.22        1.21      2.46 o 
  -7   4   7      716.67      721.72     12.76 o 
  -6   4   7      504.04      507.42     10.22 o 
  -5   4   7       46.33       46.91      3.81 o 
  -4   4   7       86.19       90.07      4.50 o 
  -3   4   7     1191.65     1210.91     14.20 o 
  -2   4   7      135.93      143.93      3.96 o 
  -1   4   7       16.94       23.32      2.11 o 
   0   4   7        3.23        5.81      2.59 o 
   1   4   7        3.01        5.26      2.21 o 
   2   4   7        1.98        4.30      2.09 o 
   3   4   7       18.29       16.79      2.77 o 
   4   4   7        2.77        4.66      2.68 o 
   5   4   7       90.76       92.45      5.61 o 
   6   4   7       99.92       94.86      5.44 o 
   7   4   7       62.85       62.04      5.67 o 
   8   4   7        2.53       -2.23      3.92 o 
 -12   5   7      218.87      231.00     15.19 o 
 -11   5   7      253.00      266.22     14.01 o 
 -10   5   7      650.60      730.82     17.30 o 
  -9   5   7      656.70      684.89     16.08 o 
  -8   5   7      430.00      411.62     11.95 o 
  -7   5   7      944.65      937.06     15.51 o 
  -6   5   7      160.03      155.43      6.52 o 
  -5   5   7     2715.21     2715.66     28.46 o 
  -4   5   7     2058.88     2111.26     31.97 o 
  -3   5   7      811.25      822.57     16.87 o 
  -2   5   7       16.50       17.28      2.76 o 
  -1   5   7       88.11       87.67      5.58 o 
   0   5   7      362.90      366.81     10.30 o 
   1   5   7      318.11      293.84      9.39 o 
   2   5   7      438.08      452.07     11.79 o 
   3   5   7      555.32      547.25     14.96 o 
   4   5   7      342.04      372.48      9.76 o 
   5   5   7        3.70        7.86      3.78 o 
   6   5   7       63.22       64.25      5.41 o 
   7   5   7      642.98      693.79     14.79 o 
   8   5   7      469.49      460.70     12.56 o 
 -11   6   7       47.94       65.56      9.17 o 
 -10   6   7       21.28       15.67      4.21 o 
  -9   6   7       18.60       19.67      4.79 o 
  -8   6   7        9.14        8.31      4.06 o 
  -7   6   7       52.74       47.61      4.75 o 
  -6   6   7       82.67       84.36      5.44 o 
  -5   6   7      283.70      295.19     11.10 o 
  -4   6   7       80.60       77.91      5.06 o 
  -3   6   7        0.03        0.99      2.14 o 
  -2   6   7       29.96       33.65      3.65 o 
  -1   6   7       74.71       70.38      5.71 o 
   0   6   7       48.78       40.03      5.80 o 
   1   6   7       85.71       85.24      9.04 o 
   2   6   7       16.61       12.62      3.87 o 
   3   6   7       53.97       50.27      5.54 o 
   4   6   7       56.02       43.58      5.34 o 
   5   6   7       15.03       18.80      4.62 o 
   6   6   7       18.03       29.58      5.48 o 
   7   6   7      149.81      171.46     18.19 o 
 -10   7   7      206.19      218.81     11.69 o 
  -9   7   7      529.36      554.75     19.11 o 
  -8   7   7      450.60      459.29     12.16 o 
  -7   7   7      423.58      431.67     10.88 o 
  -6   7   7      526.92      537.77     11.94 o 
  -5   7   7       56.08       58.18      4.47 o 
  -4   7   7     2060.61     2074.41     29.54 o 
  -3   7   7      946.73      948.42     16.21 o 
  -2   7   7      973.61      992.94     18.10 o 
  -1   7   7      593.46      579.41     14.26 o 
   0   7   7      584.47      592.51     14.65 o 
   1   7   7      798.17      788.13     17.59 o 
   2   7   7      496.67      493.62     13.73 o 
   3   7   7     1037.07     1008.44     20.90 o 
   4   7   7      669.89      651.60     16.58 o 
   5   7   7       99.31       87.30      7.56 o 
   6   7   7      179.23      216.80     11.30 o 
  -9   8   7       43.94       44.90      9.26 o 
  -8   8   7       32.24       23.34      7.98 o 
  -7   8   7       88.02       93.50     11.07 o 
  -6   8   7      142.00      145.40      6.65 o 
  -5   8   7        2.40       -0.69      4.04 o 
  -4   8   7       98.09       98.43      8.31 o 
  -3   8   7       74.81       87.78      5.99 o 
  -2   8   7       43.10       46.68      8.29 o 
  -1   8   7       60.49       47.89      7.51 o 
   0   8   7        8.62        3.32      5.46 o 
   1   8   7       56.12       61.49      6.33 o 
   2   8   7        8.54        4.77      4.16 o 
   3   8   7        1.25        0.30      3.87 o 
   4   8   7       17.99       20.45      5.16 o 
   5   8   7       59.51       66.73      7.45 o 
  -7   9   7      469.45      413.77     18.88 o 
  -6   9   7      257.68      248.70     10.44 o 
  -5   9   7      134.00      134.04      8.26 o 
  -4   9   7       47.14       51.89      6.69 o 
  -3   9   7      936.85      957.09     22.05 o 
  -2   9   7       68.87       53.16      6.70 o 
  -1   9   7      143.94      142.86      8.03 o 
   0   9   7        7.45        9.92      3.91 o 
   1   9   7       26.68       31.39      4.89 o 
   2   9   7      301.86      285.57     10.84 o 
   3   9   7      327.28      334.11     12.74 o 
 -13   0   8      365.07      368.23     23.73 o 
 -12   0   8      579.10      544.14     21.46 o 
 -11   0   8      685.53      674.74     18.45 o 
 -10   0   8     3637.38     3620.44     47.79 o 
  -9   0   8      656.20      709.08     12.57 o 
  -8   0   8     2550.57     2579.60     35.43 o 
  -7   0   8     3026.42     2978.54     39.68 o 
  -6   0   8      857.38      869.66     21.28 o 
  -5   0   8      461.24      500.50     10.03 o 
  -4   0   8      183.11      139.56      5.17 o 
  -3   0   8     2679.33     2777.83     74.16 o 
  -2   0   8     2600.15     2519.24     40.04 o 
  -1   0   8       32.03       31.24      3.92 o 
   0   0   8     1231.59     1119.97     24.32 o 
   1   0   8      321.55      321.04      9.52 o 
   2   0   8       68.17       55.37      3.56 o 
   3   0   8      625.31      588.20     14.61 o 
   4   0   8      642.33      668.01     12.84 o 
   5   0   8     1398.89     1374.91     19.35 o 
   6   0   8      825.90      838.79     17.64 o 
   7   0   8      742.23      723.46     16.82 o 
   8   0   8      309.71      311.05     11.70 o 
   9   0   8      200.47      208.17     11.41 o 
 -13   1   8        0.09        0.49      4.46 o 
 -12   1   8       17.70       22.39      6.52 o 
 -11   1   8       73.69       88.60     13.05 o 
 -10   1   8      400.26      355.50     20.76 o 
  -9   1   8      198.52      201.01      6.16 o 
  -8   1   8      223.65      211.19      5.58 o 
  -7   1   8      223.56      240.04      5.44 o 
  -6   1   8      243.77      233.45      6.26 o 
  -5   1   8       65.18       68.62      6.00 o 
  -4   1   8       92.05      101.86      3.96 o 
  -3   1   8      306.67      345.90      7.35 o 
  -2   1   8      324.16      344.85      7.23 o 
  -1   1   8       12.26       26.24      1.89 o 
   0   1   8       84.30       92.72      3.32 o 
   1   1   8       21.42       26.33      2.35 o 
   2   1   8        2.37        7.02      1.91 o 
   3   1   8       13.36       14.04      2.16 o 
   4   1   8      128.48      118.28      3.91 o 
   5   1   8        6.16        4.28      2.09 o 
   6   1   8       52.13       56.45      4.27 o 
   7   1   8        5.43        7.02      3.02 o 
   8   1   8       52.55       49.61      4.55 o 
   9   1   8       99.24      104.01      6.17 o 
 -13   2   8      104.85       97.15     10.52 o 
 -12   2   8      135.45      149.95     18.10 o 
 -11   2   8      430.28      441.96     16.18 o 
 -10   2   8      153.20      159.39      8.69 o 
  -9   2   8      587.23      581.76     15.11 o 
  -8   2   8        5.18        5.73      2.26 o 
  -7   2   8      566.27      555.11      9.67 o 
  -6   2   8      686.24      687.72      9.95 o 
  -5   2   8      364.32      339.22      6.20 o 
  -4   2   8     1055.42     1079.79     13.56 o 
  -3   2   8     1897.90     1794.68     19.52 o 
  -2   2   8      430.49      456.76      7.57 o 
  -1   2   8     1120.88     1062.36     14.85 o 
   0   2   8      944.06      924.97     10.16 o 
   1   2   8     1789.48     1746.58     18.49 o 
   2   2   8     1149.46     1078.42     15.35 o 
   3   2   8      427.49      416.80     12.03 o 
   4   2   8     1019.33      946.63     12.04 o 
   5   2   8      253.05      268.70      9.30 o 
   6   2   8      455.89      455.05      9.61 o 
   7   2   8      290.47      294.27      9.60 o 
   8   2   8      208.34      238.72     12.05 o 
 -13   3   8      184.72      216.11     14.96 o 
 -12   3   8      159.75      151.21     11.82 o 
 -11   3   8      124.52      128.57     15.23 o 
 -10   3   8       69.86       59.26      6.10 o 
  -9   3   8       43.25       42.58      5.23 o 
  -8   3   8       58.75       63.95      4.63 o 
  -7   3   8        0.40        4.44      2.15 o 
  -6   3   8       47.34       46.56      3.05 o 
  -5   3   8      153.26      167.81      4.57 o 
  -4   3   8       89.27       76.41      4.32 o 
  -3   3   8        5.40        6.27      1.77 o 
  -2   3   8       80.74       93.80      7.11 o 
  -1   3   8      274.19      265.97      9.67 o 
   0   3   8      507.10      507.39      9.40 o 
   1   3   8       38.25       50.51      4.01 o 
   2   3   8       72.83       79.53      4.41 o 
   3   3   8       48.30       50.94      3.41 o 
   4   3   8       96.23       98.36      5.36 o 
   5   3   8        0.73       -0.78      2.49 o 
   6   3   8       20.64       17.57      3.40 o 
   7   3   8      187.94      215.40      9.27 o 
   8   3   8       51.20       59.81      6.13 o 
 -12   4   8       62.95       53.72      8.40 o 
 -11   4   8      535.91      524.32     22.45 o 
 -10   4   8     1133.42     1108.27     21.87 o 
  -9   4   8     1461.10     1435.08     28.60 o 
  -8   4   8     1128.69     1108.47     17.52 o 
  -7   4   8        8.98       12.54      2.67 o 
  -6   4   8     1700.47     1684.29     19.98 o 
  -5   4   8      931.57      889.07     25.77 o 
  -4   4   8     2963.08     2920.59     31.99 o 
  -3   4   8      457.99      435.90      7.54 o 
  -2   4   8      665.24      646.28      9.34 o 
  -1   4   8     1424.77     1466.43     23.47 o 
   0   4   8      762.52      791.68     19.16 o 
   1   4   8      831.40      792.82     19.44 o 
   2   4   8      197.97      235.74     10.62 o 
   3   4   8      542.61      553.11     16.36 o 
   4   4   8      139.76      128.63      9.16 o 
   5   4   8      633.30      640.47     14.98 o 
   6   4   8      394.13      399.73     10.80 o 
   7   4   8      683.74      736.54     17.98 o 
   8   4   8       75.41      102.66     10.83 o 
 -11   5   8       46.81       40.17      6.07 o 
 -10   5   8       18.67       19.13     10.59 o 
  -9   5   8       25.42       23.63      5.37 o 
  -8   5   8       19.47       17.00      4.16 o 
  -7   5   8      120.81       98.21      5.83 o 
  -6   5   8      213.25      189.56      6.14 o 
  -5   5   8       40.77       38.96      3.92 o 
  -4   5   8      169.94      172.92      7.68 o 
  -3   5   8       51.45       51.35      4.84 o 
  -2   5   8      314.96      289.39      9.25 o 
  -1   5   8      240.29      234.16      9.65 o 
   0   5   8       12.91       18.47      3.82 o 
   1   5   8       15.92       20.41      4.07 o 
   2   5   8       30.86       37.27      5.93 o 
   3   5   8       18.30       21.69      8.21 o 
   4   5   8       69.32       56.66      6.99 o 
   5   5   8      119.21      124.32     10.06 o 
   6   5   8       85.69       85.85      8.78 o 
   7   5   8        1.42        1.25      9.79 o 
 -11   6   8        7.85        6.80      3.89 o 
 -10   6   8      443.14      452.75     14.18 o 
  -9   6   8      361.79      369.73     12.48 o 
  -8   6   8      172.44      195.88      9.86 o 
  -7   6   8      261.82      264.92      8.53 o 
  -6   6   8       72.33       73.28      5.44 o 
  -5   6   8     2426.19     2417.57     30.61 o 
  -4   6   8      121.05      115.37      7.14 o 
  -3   6   8      714.15      718.10     15.66 o 
  -2   6   8     1048.90     1054.81     24.26 o 
  -1   6   8      954.20      939.74     18.77 o 
   0   6   8     1386.97     1356.00     24.02 o 
   1   6   8       58.07       69.62      6.14 o 
   2   6   8      579.59      554.50     14.38 o 
   3   6   8      179.99      185.20      9.76 o 
   4   6   8      471.62      461.60     16.68 o 
   5   6   8      152.17      141.24     11.23 o 
   6   6   8      649.04      682.46     21.60 o 
 -10   7   8       56.91       58.55      6.15 o 
  -9   7   8      144.58      150.66      9.53 o 
  -8   7   8       19.28       20.13      5.42 o 
  -7   7   8        2.22       -0.96      2.92 o 
  -6   7   8      270.46      283.32      9.08 o 
  -5   7   8       46.44       38.17      4.80 o 
  -4   7   8      645.41      636.45     13.23 o 
  -3   7   8      139.27      149.12      7.29 o 
  -2   7   8        4.55        1.15      3.28 o 
  -1   7   8      159.53      157.00      8.76 o 
   0   7   8       41.32       47.48      5.62 o 
   1   7   8       93.65       91.75      8.29 o 
   2   7   8       44.61       44.13      5.81 o 
   3   7   8        7.85        6.82      4.14 o 
   4   7   8        7.59        9.52      5.13 o 
   5   7   8        8.22        5.62      4.85 o 
  -8   8   8      426.03      419.91     18.88 o 
  -7   8   8      236.85      233.67     10.41 o 
  -6   8   8      871.03      912.74     17.08 o 
  -5   8   8       32.65       38.53      4.76 o 
  -4   8   8      851.18      857.33     22.92 o 
  -3   8   8      255.79      248.41      8.71 o 
  -2   8   8      824.92      815.83     18.57 o 
  -1   8   8      985.65      928.01     20.21 o 
   0   8   8       62.86       74.51      6.81 o 
   1   8   8      386.78      344.09     12.40 o 
   2   8   8      211.25      230.38     11.73 o 
   3   8   8      635.26      678.64     18.04 o 
   4   8   8      157.53      134.06      9.61 o 
  -6   9   8       60.37       78.79      9.12 o 
  -5   9   8       26.44       18.80      5.00 o 
  -4   9   8        4.41        1.17      4.60 o 
  -3   9   8      125.06      115.83      7.52 o 
  -2   9   8       92.43      105.91      8.23 o 
  -1   9   8        0.08       -2.79      4.05 o 
   0   9   8        8.13       15.57      4.22 o 
   1   9   8        2.48        1.48      3.88 o 
 -13   1   9      214.97      209.01     14.87 o 
 -12   1   9      568.55      598.67     20.97 o 
 -11   1   9      769.29      793.30     23.49 o 
 -10   1   9      100.48      108.62      6.48 o 
  -9   1   9       31.18       39.18      3.69 o 
  -8   1   9     1745.97     1675.83     20.28 o 
  -7   1   9     1675.96     1674.51     19.80 o 
  -6   1   9     1116.37     1125.70     16.23 o 
  -5   1   9     1515.40     1418.96     16.72 o 
  -4   1   9      977.14      961.36     12.40 o 
  -3   1   9      887.65      861.17     13.21 o 
  -2   1   9      159.14      153.82      5.25 o 
  -1   1   9     1417.66     1383.36     16.42 o 
   0   1   9     1303.56     1321.99     15.50 o 
   1   1   9      735.69      746.13     12.96 o 
   2   1   9      653.02      634.95      9.44 o 
   3   1   9      238.35      233.87      5.58 o 
   4   1   9      118.34      120.32      4.37 o 
   5   1   9      266.24      262.99      6.57 o 
   6   1   9      663.03      675.29     11.26 o 
   7   1   9      319.37      336.84      8.46 o 
   8   1   9      208.83      210.31      7.98 o 
 -13   2   9        2.73        0.59      7.91 o 
 -12   2   9       52.88       56.84      6.73 o 
 -11   2   9       10.82       15.89      3.98 o 
 -10   2   9       12.92       18.48      4.65 o 
  -9   2   9       19.52       20.54      3.19 o 
  -8   2   9       11.39       18.04      3.40 o 
  -7   2   9      142.21      148.36      5.16 o 
  -6   2   9       73.94       83.90      5.15 o 
  -5   2   9      111.95       99.54      7.40 o 
  -4   2   9      121.81      128.05      4.82 o 
  -3   2   9      443.66      420.51      7.71 o 
  -2   2   9      584.52      587.10      9.29 o 
  -1   2   9       13.37       14.50      2.19 o 
   0   2   9      485.33      488.59     10.39 o 
   1   2   9       37.48       36.37      3.95 o 
   2   2   9        0.21        2.43      2.59 o 
   3   2   9      182.19      154.94      6.37 o 
   4   2   9       17.70       15.76      2.74 o 
   5   2   9       11.38       10.43      2.68 o 
   6   2   9       16.94       15.17      4.04 o 
   7   2   9        6.21        0.61      3.87 o 
   8   2   9        0.06       -0.28      4.24 o 
 -12   3   9      309.64      302.57     17.11 o 
 -11   3   9      337.05      362.37     12.55 o 
 -10   3   9      311.04      315.52      9.70 o 
  -9   3   9      601.18      598.34     14.19 o 
  -8   3   9       52.75       64.14      4.32 o 
  -7   3   9      916.12      890.36     13.26 o 
  -6   3   9     1066.07     1012.06     12.66 o 
  -5   3   9      631.32      604.29      8.94 o 
  -4   3   9     1566.52     1485.83     26.02 o 
  -3   3   9        4.45        5.48      2.55 o 
  -2   3   9     1440.24     1441.58     16.91 o 
  -1   3   9     1715.45     1689.83     19.04 o 
   0   3   9     1937.31     1862.50     34.40 o 
   1   3   9     1030.33     1030.70     26.25 o 
   2   3   9      223.27      233.75     15.03 o 
   3   3   9      174.63      164.32     10.18 o 
   4   3   9      147.78      150.74     11.47 o 
   5   3   9      537.83      529.71     14.10 o 
   6   3   9      420.35      445.63     27.49 o 
   7   3   9      308.05      357.85     15.73 o 
 -12   4   9        2.14        5.59      5.88 o 
 -11   4   9        7.84       11.24      4.72 o 
 -10   4   9        0.28        5.29      3.37 o 
  -9   4   9       40.56       33.62      4.38 o 
  -8   4   9       82.45       78.53      4.84 o 
  -7   4   9       83.51       88.64      4.92 o 
  -6   4   9        2.27        2.06      2.23 o 
  -5   4   9       53.81       62.71      3.53 o 
  -4   4   9       65.89       62.23      3.61 o 
  -3   4   9      267.09      255.18      7.04 o 
  -2   4   9        0.04       -1.80      2.50 o 
  -1   4   9       92.01       92.69      6.20 o 
   0   4   9      634.76      647.81     39.95 o 
   1   4   9      639.98      652.73     18.11 o 
   2   4   9      369.70      319.67     12.65 o 
   3   4   9       44.54       47.57      6.43 o 
   4   4   9        0.30       -0.34      3.97 o 
   5   4   9       37.88       35.20     10.09 o 
   6   4   9       15.99        9.91      9.89 o 
   7   4   9       44.93       52.47      8.31 o 
 -11   5   9      405.90      404.70     13.87 o 
 -10   5   9      781.00      778.66     18.49 o 
  -9   5   9      217.10      203.95     12.33 o 
  -8   5   9      112.67      122.81      6.11 o 
  -7   5   9      289.74      282.35      8.76 o 
  -6   5   9     1065.20     1069.84     25.06 o 
  -5   5   9     1996.19     2000.87     37.26 o 
  -4   5   9        7.39        8.43      3.22 o 
  -3   5   9       76.72       73.48      5.78 o 
  -2   5   9       16.32       21.48      3.90 o 
  -1   5   9      418.74      422.85     11.76 o 
   0   5   9     1297.62     1262.86     27.95 o 
   1   5   9      802.82      855.46     22.15 o 
   2   5   9      615.99      599.77     18.24 o 
   3   5   9      293.95      307.90     13.07 o 
   4   5   9      347.13      369.32     14.96 o 
   5   5   9      416.00      422.64     16.43 o 
   6   5   9      570.85      580.40     16.19 o 
 -10   6   9        6.62        3.90      6.88 o 
  -9   6   9      122.51      108.85      8.25 o 
  -8   6   9       88.26       81.38     10.28 o 
  -7   6   9       14.44       13.36      3.61 o 
  -6   6   9      309.54      303.65     11.93 o 
  -5   6   9       21.45       24.55      4.45 o 
  -4   6   9       45.21       51.10      5.47 o 
  -3   6   9       15.08       12.51      3.72 o 
  -2   6   9       12.61       10.66      4.33 o 
  -1   6   9       20.36       23.66      5.12 o 
   0   6   9        7.40        5.49      4.55 o 
   1   6   9      311.39      275.56     12.77 o 
   2   6   9       83.19       64.07      7.86 o 
   3   6   9      154.39      141.19     18.00 o 
   4   6   9       24.99       19.23      6.35 o 
   5   6   9        5.19       13.24      6.29 o 
  -9   7   9      266.48      274.48     11.79 o 
  -8   7   9      383.03      381.48     14.12 o 
  -7   7   9       47.36       43.06      5.07 o 
  -6   7   9      617.01      675.27     25.20 o 
  -5   7   9       49.56       55.44      5.94 o 
  -4   7   9      275.36      307.65     10.96 o 
  -3   7   9      559.24      552.92     14.58 o 
  -2   7   9      527.45      540.28     14.50 o 
  -1   7   9      726.08      723.05     21.03 o 
   0   7   9      365.26      383.41     12.69 o 
   1   7   9      882.27      870.18     19.84 o 
   2   7   9      234.97      240.42     17.82 o 
   3   7   9      122.50      137.45     14.44 o 
   4   7   9      223.71      228.11     19.28 o 
  -7   8   9      126.16      125.92      8.98 o 
  -6   8   9       44.98       37.76      5.10 o 
  -5   8   9        5.06        3.81      3.41 o 
  -4   8   9      549.23      551.25     15.13 o 
  -3   8   9       18.05       14.98      4.34 o 
  -2   8   9        3.65       -0.33      3.76 o 
  -1   8   9      120.58      128.03      9.00 o 
   0   8   9       19.41        8.63      4.53 o 
   1   8   9       12.03        4.66      4.50 o 
   2   8   9        3.76       -1.52      4.28 o 
  -4   9   9      279.31      267.07     11.44 o 
  -3   9   9      347.33      350.82     13.20 o 
  -2   9   9      393.27      375.61     13.40 o 
  -1   9   9        4.78        3.03      4.42 o 
 -13   0  10       39.08       31.25     10.68 o 
 -12   0  10      543.93      599.02     30.06 o 
 -11   0  10      237.43      230.59     20.37 o 
 -10   0  10      880.59      895.20     23.83 o 
  -9   0  10     1083.24     1021.65     24.73 o 
  -8   0  10      317.26      303.32     22.05 o 
  -7   0  10      127.08      106.48      8.11 o 
  -6   0  10       57.91       56.78      6.15 o 
  -5   0  10      843.06      821.65     21.65 o 
  -4   0  10     1273.30     1245.26     25.16 o 
  -3   0  10      645.75      589.37     15.45 o 
  -2   0  10      253.89      198.24      9.99 o 
  -1   0  10      206.84      214.39      9.15 o 
   0   0  10      651.82      618.20     22.54 o 
   1   0  10     1414.61     1416.52     24.06 o 
   2   0  10     1019.71      984.52     34.57 o 
   3   0  10      144.52      139.48      7.82 o 
   4   0  10        3.82        4.75      3.92 o 
   5   0  10      929.03      915.87     18.61 o 
   6   0  10      268.39      279.47     11.15 o 
   7   0  10      403.36      416.80     18.29 o 
 -13   1  10        8.76       16.12     10.28 o 
 -12   1  10       63.63       88.09     20.07 o 
 -11   1  10       16.32       26.66      5.11 o 
 -10   1  10       59.88       55.23      6.09 o 
  -9   1  10       44.63       39.22      4.42 o 
  -8   1  10      538.39      498.86     12.30 o 
  -7   1  10       11.37        8.23      2.83 o 
  -6   1  10      258.90      210.39      6.89 o 
  -5   1  10       83.83       82.06      5.62 o 
  -4   1  10       39.76       37.73      3.02 o 
  -3   1  10       55.70       50.02      4.31 o 
  -2   1  10     1256.27     1239.13     15.75 o 
  -1   1  10     1290.11     1284.76     16.15 o 
   0   1  10      252.10      236.37     12.08 o 
   1   1  10       22.17       28.86      4.25 o 
   2   1  10       81.36       78.77      4.79 o 
   3   1  10      242.82      207.83      6.22 o 
   4   1  10        1.79       -1.82      2.42 o 
   5   1  10       64.52       61.56      6.65 o 
   6   1  10       54.66       61.87      6.38 o 
   7   1  10        1.28       -0.66      4.33 o 
 -12   2  10      190.53      210.37     14.54 o 
 -11   2  10      430.02      431.22     18.67 o 
 -10   2  10      257.87      240.77     10.42 o 
  -9   2  10      486.46      503.41     10.19 o 
  -8   2  10       47.26       54.38      3.75 o 
  -7   2  10      203.05      192.58      5.55 o 
  -6   2  10     1258.41     1206.94     14.44 o 
  -5   2  10     2626.88     2531.52     24.50 o 
  -4   2  10     2473.68     2417.96     26.03 o 
  -3   2  10     1220.62     1206.12     15.48 o 
  -2   2  10      508.19      509.93      8.97 o 
  -1   2  10      787.40      782.21     15.06 o 
   0   2  10      779.86      781.04     19.46 o 
   1   2  10     3424.30     3421.85     44.58 o 
   2   2  10     1450.32     1436.95     23.31 o 
   3   2  10      268.62      271.75      7.95 o 
   4   2  10      250.13      257.96     13.83 o 
   5   2  10       67.46       76.86      6.53 o 
   6   2  10      368.10      377.82     15.37 o 
   7   2  10       89.40       94.21      9.99 o 
 -12   3  10        0.39        0.38      5.03 o 
 -11   3  10       35.75       44.04      6.05 o 
 -10   3  10      197.12      223.28     12.87 o 
  -9   3  10        1.81        3.15      2.62 o 
  -8   3  10      120.34      116.30      5.66 o 
  -7   3  10      373.43      319.96      7.01 o 
  -6   3  10      234.64      217.14      5.76 o 
  -5   3  10        9.30       13.54      2.39 o 
  -4   3  10       43.64       45.40      3.37 o 
  -3   3  10     1296.54     1220.07     39.80 o 
  -2   3  10        3.60        1.15      1.93 o 
  -1   3  10        2.40        2.21      1.93 o 
   0   3  10      225.49      216.57     22.25 o 
   1   3  10       10.99       17.55      5.83 o 
   2   3  10       20.63       37.80      6.01 o 
   3   3  10      133.64      101.03      8.62 o 
   4   3  10       15.05       23.05      4.64 o 
   5   3  10      138.55      135.36      8.44 o 
   6   3  10        3.40        4.52      5.52 o 
 -11   4  10      623.48      637.52     18.30 o 
 -10   4  10     1080.67     1036.50     20.78 o 
  -9   4  10      149.47      152.40     13.50 o 
  -8   4  10      103.49       99.38      5.45 o 
  -7   4  10      353.10      368.81     10.13 o 
  -6   4  10      662.33      685.67     11.23 o 
  -5   4  10     1064.00     1099.35     18.56 o 
  -4   4  10       80.76       91.43      6.42 o 
  -3   4  10      142.83      144.90      7.91 o 
  -2   4  10       74.82       68.78      8.96 o 
  -1   4  10      190.38      182.87      8.70 o 
   0   4  10      325.44      329.56     12.93 o 
   1   4  10       25.78       21.73      5.09 o 
   2   4  10      445.79      470.95     25.71 o 
   3   4  10      207.76      213.25     12.00 o 
   4   4  10      395.46      386.20     20.07 o 
   5   4  10      251.05      277.63     12.35 o 
   6   4  10      123.78      132.32     11.52 o 
 -11   5  10        6.86       12.67      4.23 o 
 -10   5  10        4.16        6.83      4.66 o 
  -9   5  10       17.88       22.98      5.28 o 
  -8   5  10      122.75      117.43      6.89 o 
  -7   5  10      225.81      212.78      9.45 o 
  -6   5  10       82.35       74.09      5.54 o 
  -5   5  10      165.91      149.43      9.76 o 
  -4   5  10      146.89      143.79      8.17 o 
  -3   5  10        0.09        4.90      3.23 o 
  -2   5  10       35.98       39.21      4.89 o 
  -1   5  10        1.37       -2.56      3.63 o 
   0   5  10        6.15        5.72      6.33 o 
   1   5  10      111.38       87.34      8.67 o 
   2   5  10        1.07        2.40      5.34 o 
   3   5  10        0.45        2.04      4.54 o 
   4   5  10        2.07        2.54      5.10 o 
   5   5  10        0.12        3.80      5.37 o 
 -10   6  10      362.62      408.86     17.36 o 
  -9   6  10      180.79      188.45     10.76 o 
  -8   6  10      381.80      387.08     11.07 o 
  -7   6  10      461.30      466.69     11.86 o 
  -6   6  10     1224.96     1250.18     20.36 o 
  -5   6  10      371.83      380.99     14.24 o 
  -4   6  10      659.78      636.46     19.97 o 
  -3   6  10      310.01      293.61     10.69 o 
  -2   6  10      538.96      528.17     14.27 o 
  -1   6  10      596.90      609.19     19.18 o 
   0   6  10      383.44      405.28     15.68 o 
   1   6  10      139.94      147.53     15.03 o 
   2   6  10       71.24       81.49      9.09 o 
   3   6  10      972.71      973.96     47.66 o 
   4   6  10      252.37      233.57     14.73 o 
  -8   7  10       42.63       58.23     10.04 o 
  -7   7  10       57.21       76.56      6.45 o 
  -6   7  10      193.17      199.08      9.11 o 
  -5   7  10      449.26      403.80     21.03 o 
  -4   7  10       40.32       43.00      5.54 o 
  -3   7  10       11.03       16.06      4.30 o 
  -2   7  10       26.55       22.40      6.43 o 
  -1   7  10       87.17       62.19     15.03 o 
   0   7  10      128.10      115.27     10.18 o 
   1   7  10        3.42        9.40      5.26 o 
   2   7  10        1.50        1.47      5.01 o 
   3   7  10       13.39        5.65      6.11 o 
  -6   8  10       77.21       89.31      7.01 o 
  -5   8  10      260.19      257.41     11.78 o 
  -4   8  10      565.05      604.15     16.45 o 
  -3   8  10      229.91      257.21     22.94 o 
  -2   8  10      121.57      108.62     10.24 o 
  -1   8  10      105.40      110.98     13.15 o 
   0   8  10      106.38      118.99     11.15 o 
   1   8  10      187.76      180.33     33.82 o 
 -12   1  11      230.97      229.47     15.38 o 
 -11   1  11      586.96      621.82     16.92 o 
 -10   1  11      852.59      856.11     16.62 o 
  -9   1  11      557.09      532.52     12.38 o 
  -8   1  11      332.93      319.61     10.05 o 
  -7   1  11      433.53      412.49     10.19 o 
  -6   1  11      195.46      197.96      7.13 o 
  -5   1  11      616.44      613.94     13.93 o 
  -4   1  11      626.30      600.55     11.62 o 
  -3   1  11      800.43      791.01     12.24 o 
  -2   1  11       14.40       19.34      2.79 o 
  -1   1  11      119.31      117.61      5.25 o 
   0   1  11     1848.81     1880.69     36.77 o 
   1   1  11      446.20      449.58     14.28 o 
   2   1  11      388.09      370.25     10.08 o 
   3   1  11      159.93      188.12      6.56 o 
   4   1  11      485.55      492.89     11.38 o 
   5   1  11      557.45      559.58     14.76 o 
   6   1  11      262.80      271.47     28.58 o 
 -12   2  11       52.82       67.62      7.48 o 
 -11   2  11       18.77       18.62      4.97 o 
 -10   2  11       74.11       88.73      7.45 o 
  -9   2  11       19.94       10.65      3.06 o 
  -8   2  11      162.07      159.89      9.78 o 
  -7   2  11        0.86        0.39      2.42 o 
  -6   2  11      843.92      783.40     12.66 o 
  -5   2  11       76.60       91.79      4.82 o 
  -4   2  11        3.44        2.86      2.38 o 
  -3   2  11      583.56      579.09     12.63 o 
  -2   2  11        3.53        1.65      2.19 o 
  -1   2  11       18.72       12.08      2.64 o 
   0   2  11        0.63        0.01      3.03 o 
   1   2  11       34.43       28.43      4.65 o 
   2   2  11      320.49      319.25     10.21 o 
   3   2  11       31.64       30.39      4.82 o 
   4   2  11       55.50       59.94      6.04 o 
   5   2  11       96.13       90.31      9.15 o 
   6   2  11       10.66       25.63      9.49 o 
 -11   3  11      194.14      180.22     10.65 o 
 -10   3  11      542.11      554.49     15.62 o 
  -9   3  11      309.13      283.71      9.10 o 
  -8   3  11      376.02      374.69     10.03 o 
  -7   3  11      337.52      328.76      7.36 o 
  -6   3  11      650.02      638.58     10.73 o 
  -5   3  11       51.70       74.02      3.97 o 
  -4   3  11     1150.64     1103.27     15.20 o 
  -3   3  11      420.98      418.25      9.69 o 
  -2   3  11     1256.74     1279.40     25.60 o 
  -1   3  11     1231.97     1231.31     22.23 o 
   0   3  11       26.55       30.95      5.65 o 
   1   3  11      693.56      645.61     18.81 o 
   2   3  11       14.26        9.87      5.01 o 
   3   3  11      466.09      402.94     46.77 o 
   4   3  11      300.20      334.49     11.52 o 
   5   3  11      114.22      103.45     10.07 o 
 -11   4  11        5.99        3.29      4.35 o 
 -10   4  11        0.35       -0.29      3.92 o 
  -9   4  11       32.56       34.68      4.99 o 
  -8   4  11       64.93       72.80      5.02 o 
  -7   4  11       44.96       38.29      3.92 o 
  -6   4  11       78.34       73.82      5.54 o 
  -5   4  11      204.47      208.86      8.82 o 
  -4   4  11     1025.08      985.74     21.09 o 
  -3   4  11       61.86       63.28      5.90 o 
  -2   4  11        0.54        2.02      3.12 o 
  -1   4  11       88.62       80.05      6.56 o 
   0   4  11      233.79      241.01     21.46 o 
   1   4  11        5.81        0.90      4.26 o 
   2   4  11      232.23      236.76     12.77 o 
   3   4  11      102.69      120.17     10.41 o 
   4   4  11       11.03       14.32      6.82 o 
   5   4  11       70.02       66.61      7.04 o 
 -10   5  11      135.58      146.41      9.88 o 
  -9   5  11      376.77      412.01     13.58 o 
  -8   5  11      300.29      319.05     15.43 o 
  -7   5  11      780.77      803.54     15.61 o 
  -6   5  11      592.09      616.90     13.40 o 
  -5   5  11      787.46      782.96     17.91 o 
  -4   5  11       23.78       32.57      4.84 o 
  -3   5  11      585.99      597.70     22.92 o 
  -2   5  11      800.65      781.66     17.73 o 
  -1   5  11      611.42      658.79     23.53 o 
   0   5  11      434.11      410.32     15.73 o 
   1   5  11        6.30        7.42      5.03 o 
   2   5  11     1000.86      989.92     26.22 o 
   3   5  11      277.35      296.19     15.92 o 
   4   5  11      240.68      238.16     14.57 o 
  -9   6  11       29.76       30.40      5.99 o 
  -8   6  11        7.38        0.85      3.50 o 
  -7   6  11        1.58        4.57      3.67 o 
  -6   6  11      289.69      295.89      9.90 o 
  -5   6  11       28.78       33.79      5.23 o 
  -4   6  11       11.82       10.91      4.15 o 
  -3   6  11       12.42       12.99      4.24 o 
  -2   6  11        1.43        3.21      3.66 o 
  -1   6  11        0.25       -3.47      4.23 o 
   0   6  11       36.99       34.10      6.78 o 
   1   6  11        2.36        7.91      5.45 o 
   2   6  11        2.23        2.08      5.31 o 
   3   6  11       87.98      100.08     10.49 o 
  -7   7  11       50.09       56.24      5.99 o 
  -6   7  11      147.55      181.05      9.16 o 
  -5   7  11      311.58      329.15     12.17 o 
  -4   7  11      451.25      470.02     14.37 o 
  -3   7  11      456.91      441.34     13.98 o 
  -2   7  11      966.95      990.22     26.66 o 
  -1   7  11      462.86      459.07     17.80 o 
   0   7  11      131.52      157.61     12.21 o 
   1   7  11       49.80       45.13      7.69 o 
  -4   8  11        7.41        7.61      5.54 o 
  -3   8  11        3.09       13.16      5.79 o 
  -2   8  11       45.15       33.71      7.35 o 
 -12   0  12      516.82      618.59     31.25 o 
 -11   0  12      436.60      409.49     16.96 o 
 -10   0  12      898.47      884.50     24.52 o 
  -9   0  12      166.27      158.71     30.55 o 
  -8   0  12      615.35      592.71     18.52 o 
  -7   0  12       58.78       41.93      9.29 o 
  -6   0  12      743.65      663.50     18.66 o 
  -5   0  12     1319.00     1295.91     27.74 o 
  -4   0  12      543.23      570.86     16.78 o 
  -3   0  12      156.79      156.94      9.86 o 
  -2   0  12      437.10      430.52     14.26 o 
  -1   0  12     1984.22     2000.65     87.51 o 
   0   0  12      679.94      714.22     36.98 o 
   1   0  12      598.88      580.59     17.34 o 
   2   0  12      299.47      294.89     21.65 o 
   3   0  12        4.24        7.51      5.03 o 
   4   0  12      345.73      343.91     20.57 o 
   5   0  12      600.76      643.91     29.27 o 
 -12   1  12       84.23       93.70      9.14 o 
 -11   1  12        0.00        0.89      4.12 o 
 -10   1  12       11.09       11.10      3.53 o 
  -9   1  12        0.09        1.39      3.16 o 
  -8   1  12        0.01       -1.09      2.92 o 
  -7   1  12       86.46       67.13      5.18 o 
  -6   1  12        4.03        1.03      2.75 o 
  -5   1  12       63.68       74.38      6.74 o 
  -4   1  12      144.48      141.02      8.66 o 
  -3   1  12       79.86       84.47      4.84 o 
  -2   1  12       70.79       73.30      4.48 o 
  -1   1  12       81.13       79.66      4.68 o 
   0   1  12       61.83       58.22      5.67 o 
   1   1  12      164.36      167.36      8.54 o 
   2   1  12      132.43      127.05      6.80 o 
   3   1  12       94.88       85.45      5.92 o 
   4   1  12        1.65        1.56      3.97 o 
   5   1  12       20.67        3.96      8.31 o 
 -11   2  12      793.10      804.50     19.88 o 
 -10   2  12      113.46      109.89      8.37 o 
  -9   2  12      633.73      605.28     14.37 o 
  -8   2  12      153.23      165.45      7.00 o 
  -7   2  12     1254.82     1165.61     19.76 o 
  -6   2  12      879.45      825.68     13.48 o 
  -5   2  12     2310.06     2180.78     25.42 o 
  -4   2  12     1314.80     1296.05     17.53 o 
  -3   2  12        5.80        3.43      2.46 o 
  -2   2  12      415.66      391.08      8.64 o 
  -1   2  12      163.22      160.62      6.99 o 
   0   2  12     1346.99     1330.99     24.39 o 
   1   2  12      537.13      548.91     17.46 o 
   2   2  12      153.45      171.10     11.38 o 
   3   2  12       12.25        8.82      6.96 o 
   4   2  12       12.52        5.06      5.23 o 
   5   2  12       54.88       59.53     12.85 o 
 -11   3  12        0.67        3.30      5.10 o 
 -10   3  12        0.16        1.25      3.90 o 
  -9   3  12      234.19      213.48      8.96 o 
  -8   3  12       25.14       12.49      3.23 o 
  -7   3  12       38.45       40.77      4.00 o 
  -6   3  12       63.08       52.23      4.21 o 
  -5   3  12       71.01       62.51      6.37 o 
  -4   3  12       15.09       10.83      2.78 o 
  -3   3  12       58.75       65.61      6.08 o 
  -2   3  12      131.20      112.07      9.49 o 
  -1   3  12      247.35      240.04      9.94 o 
   0   3  12      358.20      361.64     14.33 o 
   1   3  12       54.54       56.50     14.73 o 
   2   3  12        9.45        7.79      6.23 o 
   3   3  12       64.85       55.88      6.18 o 
   4   3  12       52.01       52.03      9.65 o 
 -10   4  12      470.02      473.76     14.72 o 
  -9   4  12        7.21        8.35      3.71 o 
  -8   4  12      327.93      354.35     12.23 o 
  -7   4  12      168.25      169.19     14.66 o 
  -6   4  12      322.85      341.13     11.71 o 
  -5   4  12       81.04       96.18      7.86 o 
  -4   4  12       91.96       93.78      7.29 o 
  -3   4  12      319.50      321.61     11.22 o 
  -2   4  12      508.88      543.56     14.57 o 
  -1   4  12      276.62      269.65     13.00 o 
   0   4  12      234.94      239.78     18.79 o 
   1   4  12      900.51      920.77     24.61 o 
   2   4  12      448.91      446.45     17.06 o 
   3   4  12      535.21      625.47     20.82 o 
  -9   5  12       16.47        7.53      7.81 o 
  -8   5  12        2.12        5.67      4.10 o 
  -7   5  12        0.50        1.57      3.52 o 
  -6   5  12        0.37       -0.35      3.34 o 
  -5   5  12       70.98       77.15      6.99 o 
  -4   5  12        7.58        7.52      3.95 o 
  -3   5  12       36.30       35.59      5.38 o 
  -2   5  12       42.59       37.32      5.50 o 
  -1   5  12        4.98        1.10      4.75 o 
   0   5  12        4.73        0.89      4.68 o 
   1   5  12        1.21        7.87      5.66 o 
   2   5  12      235.40      245.26     14.95 o 
   3   5  12       17.73       15.30      6.23 o 
  -8   6  12      120.44      106.26      7.59 o 
  -7   6  12      571.18      635.54     14.85 o 
  -6   6  12      336.34      305.86     10.42 o 
  -5   6  12       59.63       54.23      8.24 o 
  -4   6  12       21.72       18.73      5.06 o 
  -3   6  12      924.22      980.69     21.63 o 
  -2   6  12      376.16      378.72     16.33 o 
  -1   6  12      363.42      379.71     20.57 o 
   0   6  12      234.18      256.46     15.50 o 
   1   6  12      125.00      124.43     11.27 o 
  -6   7  12       41.57       49.70      5.87 o 
  -5   7  12        4.10        1.31      4.23 o 
  -4   7  12        1.48        0.30      4.05 o 
  -3   7  12        2.16       -0.71      4.12 o 
  -2   7  12       36.73       25.24      6.81 o 
  -1   7  12        0.79        0.15      5.38 o 
 -11   1  13       89.56       74.62      6.69 o 
 -10   1  13      267.52      266.28      9.01 o 
  -9   1  13      251.16      233.08      8.38 o 
  -8   1  13       16.02       13.08      3.50 o 
  -7   1  13       93.11      112.09      6.62 o 
  -6   1  13      769.66      731.45     13.02 o 
  -5   1  13      892.93      879.66     14.28 o 
  -4   1  13      465.74      465.57      9.89 o 
  -3   1  13      247.30      244.21      7.51 o 
  -2   1  13      313.43      313.20      8.13 o 
  -1   1  13      406.07      394.05     11.94 o 
   0   1  13      406.03      402.51     12.32 o 
   1   1  13      598.04      614.09     13.26 o 
   2   1  13      268.29      265.26      9.10 o 
   3   1  13      201.39      219.18     10.12 o 
 -11   2  13        7.69        3.14      4.56 o 
 -10   2  13       18.34       11.03      3.78 o 
  -9   2  13       22.73       20.93      3.85 o 
  -8   2  13        0.92       -3.64      2.75 o 
  -7   2  13        0.63        5.20      2.92 o 
  -6   2  13       26.34       26.63      3.70 o 
  -5   2  13       30.49       25.73      4.63 o 
  -4   2  13       68.32       68.73      4.67 o 
  -3   2  13      101.47       94.08      5.27 o 
  -2   2  13       38.55       41.63      4.08 o 
  -1   2  13      221.71      216.40     12.21 o 
   0   2  13      299.84      307.12     13.63 o 
   1   2  13        3.93        7.20      6.53 o 
   2   2  13       19.60       19.68      5.91 o 
   3   2  13       37.90       24.59      6.64 o 
 -10   3  13      429.44      409.00     18.68 o 
  -9   3  13      398.78      403.69     10.16 o 
  -8   3  13      310.06      327.86      8.98 o 
  -7   3  13      149.85      142.47      6.67 o 
  -6   3  13      294.03      345.99      8.86 o 
  -5   3  13      702.58      681.10     16.82 o 
  -4   3  13      702.29      725.34     17.28 o 
  -3   3  13      835.16      841.23     18.80 o 
  -2   3  13      465.99      479.90     13.85 o 
  -1   3  13       25.20       27.04      8.01 o 
   0   3  13      213.33      232.38     17.50 o 
   1   3  13      297.55      313.94     14.47 o 
   2   3  13      322.63      336.67     15.08 o 
   3   3  13      204.47      249.23     24.23 o 
  -9   4  13       54.59       61.53      6.78 o 
  -8   4  13        3.81        3.96      4.61 o 
  -7   4  13        1.73        2.24      4.01 o 
  -6   4  13        4.21        2.05      3.72 o 
  -5   4  13        3.40        6.17      4.79 o 
  -4   4  13      428.35      400.21     12.94 o 
  -3   4  13       73.15       84.24      7.18 o 
  -2   4  13      184.94      158.44      9.34 o 
  -1   4  13      132.07      124.56     10.60 o 
   0   4  13      107.42      104.43      9.86 o 
   1   4  13      110.71       92.61     18.00 o 
   2   4  13        0.06        7.77      5.85 o 
  -8   5  13      148.58      137.21     18.45 o 
  -7   5  13      211.42      227.65     11.75 o 
  -6   5  13      107.38      111.29      8.44 o 
  -5   5  13       84.49       96.76      8.10 o 
  -4   5  13      246.80      244.05     11.47 o 
  -3   5  13      240.27      248.35     11.55 o 
  -2   5  13        4.67        2.38      5.44 o 
  -1   5  13       25.43       28.18      6.76 o 
   0   5  13       90.28       81.15      9.56 o 
   1   5  13      399.55      395.74     17.27 o 
  -6   6  13       81.54       83.31      7.92 o 
  -5   6  13       35.71       45.11      6.37 o 
  -4   6  13        0.67        0.76      4.23 o 
  -3   6  13      108.09      108.14      8.74 o 
  -2   6  13       33.44       40.32      7.88 o 
  -1   6  13        5.77        8.24      6.02 o 
 -10   0  14      920.41     1025.89     53.40 o 
  -9   0  14      134.44      140.04     11.40 o 
  -8   0  14       66.88       68.13      8.46 o 
  -7   0  14      149.23      156.93     13.45 o 
  -6   0  14      157.43      140.17     13.05 o 
  -5   0  14      135.27      146.46     10.76 o 
  -4   0  14      359.90      378.34     14.67 o 
  -3   0  14      282.41      286.13     12.86 o 
  -2   0  14      444.72      436.53     13.04 o 
  -1   0  14      780.35      780.28     31.84 o 
   0   0  14      923.66      973.21     52.80 o 
   1   0  14       78.77       64.93      8.31 o 
   2   0  14      326.24      365.53     26.80 o 
 -10   1  14      144.86      199.59      8.70 o 
  -9   1  14        5.88        1.12      3.45 o 
  -8   1  14        9.78       19.82      3.86 o 
  -7   1  14       45.22       40.52      4.51 o 
  -6   1  14       74.41       70.52      5.24 o 
  -5   1  14        3.13        3.06      2.99 o 
  -4   1  14      272.31      280.75      8.16 o 
  -3   1  14        0.47        3.77      3.18 o 
  -2   1  14        3.92       10.78      3.27 o 
  -1   1  14        0.81        1.53      4.29 o 
   0   1  14       89.20      104.63      6.96 o 
   1   1  14       35.16       56.33      6.94 o 
   2   1  14       10.57       13.16      5.01 o 
  -9   2  14      125.07      126.44      6.89 o 
  -8   2  14      147.09      165.79      7.59 o 
  -7   2  14      278.67      264.83      8.29 o 
  -6   2  14      347.36      355.04     13.86 o 
  -5   2  14      277.10      281.23      8.24 o 
  -4   2  14      148.91      151.91      7.34 o 
  -3   2  14       96.96      106.41      7.82 o 
  -2   2  14       23.98       21.03      4.90 o 
  -1   2  14      228.40      235.69     29.76 o 
   0   2  14      253.81      271.63     13.70 o 
   1   2  14      147.37      148.33     11.54 o 
   2   2  14        7.38       11.59      5.25 o 
  -9   3  14        3.70        2.70      3.36 o 
  -8   3  14       11.42       12.28      4.78 o 
  -7   3  14        1.59        1.15      4.00 o 
  -6   3  14      197.20      171.78     12.18 o 
  -5   3  14       26.07       29.31      5.38 o 
  -4   3  14       14.48       16.99      4.84 o 
  -3   3  14        2.61        6.66      4.17 o 
  -2   3  14       43.58       56.78      6.54 o 
  -1   3  14      155.27      191.23     17.11 o 
   0   3  14       19.69       20.03      6.43 o 
   1   3  14        1.57       14.09      6.08 o 
  -8   4  14      178.43      175.82     19.81 o 
  -7   4  14      233.68      266.04     11.88 o 
  -6   4  14      158.94      153.34      9.81 o 
  -5   4  14      392.89      425.37     14.04 o 
  -4   4  14      642.77      669.32     17.69 o 
  -3   4  14      430.41      414.73     15.67 o 
  -2   4  14      362.05      357.17     15.94 o 
  -1   4  14      182.73      169.88     12.78 o 
   0   4  14      321.82      343.81     16.21 o 
  -6   5  14        3.31        3.18      4.41 o 
  -5   5  14       27.72       24.21      5.69 o 
  -4   5  14      120.12      111.78      8.95 o 
  -3   5  14       11.30        8.48      4.67 o 
  -2   5  14      118.04      133.33     11.74 o 
  -8   1  15      310.16      329.97      9.74 o 
  -7   1  15      225.46      240.81      8.96 o 
  -6   1  15      177.71      163.39      7.58 o 
  -5   1  15      484.97      485.06     11.13 o 
  -4   1  15      258.34      276.02      9.11 o 
  -3   1  15       55.04       54.38      4.94 o 
  -2   1  15      116.48      137.00      9.08 o 
  -1   1  15      215.49      267.04     11.69 o 
   0   1  15       78.54       75.47      8.65 o 
  -8   2  15       15.67       21.20      4.17 o 
  -7   2  15        2.59        1.10      3.32 o 
  -6   2  15       16.22       27.61      5.33 o 
  -5   2  15        6.43        3.82      4.34 o 
  -4   2  15       29.41       29.91      5.70 o 
  -3   2  15        0.10       -0.71      4.22 o 
  -2   2  15        2.60        5.17      5.52 o 
  -1   2  15       48.03       44.77      8.31 o 
  -7   3  15       59.70       50.83      6.73 o 
  -6   3  15      408.40      446.95     14.80 o 
  -5   3  15      385.42      382.81     15.16 o 
  -4   3  15      377.24      360.93     18.87 o 
  -3   3  15      197.62      239.48     11.70 o 
  -2   3  15      116.13      121.06     11.19 o 
  -4   4  15        3.66        8.53      4.70 o 
  -6   0  16       98.31       86.91      8.28 o 
  -5   0  16      884.85     1068.64     23.06 o 
  -4   0  16      129.76      103.29      8.52 o 
  -3   0  16      940.06      928.78     21.70 o 
  -5   1  16        0.58        6.96      3.75 o 
  -4   1  16       28.40       38.20      4.77 o 
                                                 
